# Supplementary material for: 3D printing colloidal crystal microstructures via sacrificial-scaffold-mediated two-photon lithography
Source: Nat Commun. 2022 Aug 5;13:4563. doi: 10.1038/s41467-022-32317-w (PMC9355982; doi:10.1038/s41467-022-32317-w)
Supplement: Supplementary file 3 — Source Data [file 41467_2022_32317_MOESM3_ESM.xlsx]

## Sheet: Fig. 2c, 2d
Fig. 2c						Fig. 2d
(X)	Pre-secondary polymerization (Y)	Post-secondary polymerization (Y)	Post-degradation (Y)			(X)	Pre-secondary polymerization (Y)	PEGDA film (Y)	Post-secondary polymerization (Y)	Post-degradation (Y)
420.41	-0.04742	0.04547	0.28257			1800.18	17.2174	15.7733	32.2751	-29.419
421.2	-0.04711	0.05812	0.28649			1798.61	-26.1992	28.7004	14.5962	-25.4829
421.99	-0.04631	0.05375	0.287			1797.03	-10.9299	22.326	67.4301	-38.4842
422.77	-0.04462	0.05656	0.29043			1795.45	8.36732	10.6104	45.0698	4.77472
423.56	-0.04881	0.0423	0.29292			1793.87	24.2269	7.76925	45.3443	103.576
424.34	-0.05054	0.03628	0.29249			1792.29	29.3679	2.2024	56.1241	132.628
425.13	-0.05128	0.05136	0.29244			1790.72	65.3058	36.764	5.98268	108.99
425.91	-0.04715	0.05958	0.29006			1789.14	45.8028	42.5155	-31.7546	114.441
426.7	-0.04909	0.0485	0.28545			1787.56	42.9805	54.7112	-3.05688	102.556
427.49	-0.04682	0.04377	0.28176			1785.98	61.4584	34.7521	12.2949	120.272
428.27	-0.05271	0.04144	0.28355			1784.4	30.3664	34.7208	35.9328	123.776
429.06	-0.04765	0.0501	0.28176			1782.82	46.0634	38.1454	62.5048	119.559
429.84	-0.04901	0.04309	0.28304			1781.24	41.2202	33.3083	65.7085	120.788
430.63	-0.05272	0.03762	0.28111			1779.66	-15.1249	22.7667	75.2129	156.058
431.41	-0.0534	0.05091	0.28117			1778.08	-23.4102	45.6065	83.1149	122.961
432.2	-0.05929	0.04932	0.27597			1776.49	-22.5655	66.5312	111.495	86.599
432.98	-0.05064	0.03724	0.27399			1774.91	-11.7197	97.6441	142.43	30.2035
433.77	-0.05363	0.03887	0.27365			1773.33	53.9552	96.6542	151.352	42.2727
434.55	-0.05292	0.03558	0.27185			1771.75	70.8389	65.9073	144.77	40.1652
435.33	-0.04994	0.04951	0.27053			1770.17	23.6832	26.326	157.109	78.0028
436.12	-0.05065	0.04309	0.27085			1768.58	53.6832	12.0614	154.974	137.368
436.9	-0.0547	0.03258	0.27228			1767	47.9288	37.1266	203.113	200.804
437.69	-0.05424	0.04699	0.27327			1765.41	60.0536	59.8678	265.553	214.847
438.47	-0.05513	0.04798	0.27672			1763.83	66.7182	86.0362	271.003	230.374
439.26	-0.05879	0.03857	0.27698			1762.25	54.7045	81.6165	259.783	218.108
440.04	-0.05757	0.04242	0.27751			1760.66	28.6767	77.1977	246.889	135.418
440.82	-0.05809	0.0372	0.27907			1759.08	55.034	70.2361	249.651	90.9508
441.61	-0.05914	0.04995	0.27749			1757.49	85.4282	70.0869	244.417	97.0758
442.39	-0.05657	0.03976	0.27595			1755.9	105.617	70.0119	245.241	87.956
443.18	-0.05759	0.04101	0.27453			1754.32	123.635	59.833	243.763	148.58
443.96	-0.05903	0.03757	0.27367			1752.73	92.1597	70.9348	250.453	193.491
444.74	-0.06086	0.04305	0.27339			1751.14	110.937	86.8804	288.549	197.218
445.53	-0.05903	0.03528	0.27051			1749.56	139.081	134.245	401.804	180.116
446.31	-0.05576	0.04308	0.26901			1747.97	134.681	193.706	502.808	210.76
447.09	-0.05864	0.03992	0.27026			1746.38	189.9	262.712	596.994	197.173
447.88	-0.06019	0.04435	0.27104			1744.79	244.482	296.135	722.021	216.203
448.66	-0.05647	0.04101	0.27226			1743.21	275.086	360.749	846.808	216.688
449.44	-0.05736	0.04202	0.266			1741.62	338.229	386.588	939.505	226.1
450.23	-0.05905	0.03936	0.26733			1740.03	355.936	438.722	1038.41	239.572
451.01	-0.05741	0.04264	0.26852			1738.44	331.267	497.833	1152.52	305.712
451.79	-0.0583	0.03996	0.27006			1736.85	374.27	531.253	1183.89	346.562
452.58	-0.06157	0.03392	0.26702			1735.26	372.113	548.58	1200.91	336.053
453.36	-0.06003	0.03933	0.2657			1733.67	405.124	539.152	1222.76	355.532
454.14	-0.06236	0.03837	0.26758			1732.08	430.518	537.278	1211.09	337.605
454.93	-0.06044	0.03953	0.26734			1730.49	444.294	504.316	1200.37	345.881
455.71	-0.05887	0.0363	0.26584			1728.9	405.339	490.934	1192.34	321.767
456.49	-0.06255	0.0366	0.26534			1727.3	423.413	443.621	1125.02	319.042
457.27	-0.06446	0.04157	0.26587			1725.71	423.245	385.737	1017.74	282.868
458.06	-0.065	0.04113	0.26459			1724.12	462.16	315.229	914.89	253.436
458.84	-0.06545	0.03608	0.2644			1722.53	501.324	266.8	805.97	201.225
459.62	-0.06073	0.03499	0.26216			1720.93	520.473	196.01	696.264	214.616
460.4	-0.06191	0.04094	0.26335			1719.34	447.252	176.398	595.14	164.111
461.18	-0.06831	0.03899	0.2624			1717.75	416.941	142.508	520.68	138.127
461.97	-0.06323	0.03786	0.26288			1716.15	377.606	114.668	448.105	86.9235
462.75	-0.06273	0.03394	0.26217			1714.56	322.152	108.77	395.502	56.9077
463.53	-0.0623	0.03962	0.2609			1712.96	301.649	89.4622	364.929	35.4694
464.31	-0.06362	0.04371	0.26014			1711.37	250.381	76.0514	331.882	73.2261
465.09	-0.06289	0.04119	0.26087			1709.77	189.29	68.617	286.931	76.8788
465.88	-0.06336	0.03562	0.25876			1708.18	146.262	51.7558	270.741	51.1148
466.66	-0.06433	0.0335	0.25928			1706.58	102.056	20.3516	229.374	-35.685
467.44	-0.06284	0.04128	0.25829			1704.98	79.1958	-3.8483	182.984	-50.7541
468.22	-0.06327	0.03474	0.25868			1703.39	50.7795	-34.0463	164.566	-53.9824
469	-0.06516	0.03584	0.25838			1701.79	9.20151	-23.0054	142.056	-23.43
469.78	-0.0649	0.03804	0.25679			1700.19	-1.82375	-19.7655	164.19	36.9057
470.56	-0.06254	0.03744	0.25673			1698.6	-21.9276	19.4805	221.002	33.6582
471.34	-0.06653	0.03602	0.25738			1697	-20.2597	21.5086	213.832	-35.2588
472.13	-0.06634	0.0357	0.25707			1695.4	13.0323	29.6173	217.106	-76.6964
472.91	-0.06863	0.03669	0.25606			1693.8	13.9003	33.8162	199.922	-61.9795
473.69	-0.06396	0.03509	0.25529			1692.2	43.1106	28.7156	158.033	-22.1814
474.47	-0.06496	0.03581	0.25551			1690.6	84.8748	-16.7539	165.918	24.6712
475.25	-0.0649	0.03386	0.25614			1689	106.624	-18.0025	183.164	4.8217
476.03	-0.06388	0.03624	0.25779			1687.4	153.569	-27.787	244.578	-27.2672
476.81	-0.06488	0.03663	0.25846			1685.8	229.735	14.0044	293.554	-43.4293
477.59	-0.06765	0.036	0.2558			1684.2	310.618	71.2013	326.061	-5.09558
478.37	-0.06563	0.03451	0.25456			1682.6	379.455	75.4822	354.146	46.5211
479.15	-0.06753	0.03671	0.25444			1681	438.325	45.7969	366.284	35.004
479.93	-0.06752	0.03786	0.25536			1679.4	483.103	33.5398	368.77	50.9866
480.71	-0.06776	0.03138	0.25446			1677.8	522.633	13.632	406.649	70.3964
481.49	-0.06684	0.03487	0.25317			1676.19	511.385	8.99593	394.096	97.3903
482.27	-0.06642	0.03801	0.25199			1674.59	522.454	23.3598	392.841	85.8495
483.05	-0.06467	0.03577	0.25178			1672.99	462.038	48.8946	420.944	103.276
483.83	-0.06863	0.03319	0.25248			1671.38	464.877	46.0101	410.252	87.1067
484.61	-0.06514	0.03149	0.25208			1669.78	471.393	57.8557	419.926	110.762
485.39	-0.0648	0.03328	0.25269			1668.18	478.816	61.3287	439.212	119.332
486.17	-0.06868	0.03579	0.25257			1666.57	422.212	35.7376	499.924	140.114
486.95	-0.06753	0.03543	0.25355			1664.97	408.667	29.4856	562.388	145.081
487.73	-0.06698	0.03285	0.2529			1663.36	333.489	35.1567	566.774	137.259
488.51	-0.06737	0.0352	0.25161			1661.76	320.905	11.0455	531.146	192.5
489.29	-0.06624	0.03538	0.25247			1660.15	298.261	4.2539	489.226	192.617
490.07	-0.0653	0.03394	0.25372			1658.55	308.882	20.6645	433.016	162.642
490.85	-0.06511	0.03198	0.25339			1656.94	287.704	27.4915	396.759	129.293
491.63	-0.0659	0.03704	0.2524			1655.33	300.415	44.0558	403.745	76.8275
492.41	-0.06634	0.03636	0.2519			1653.73	273.851	32.8258	379.65	18.604
493.19	-0.06543	0.03391	0.25058			1652.12	274.669	12.0223	382.685	70.8071
493.96	-0.0617	0.03357	0.25122			1650.51	203.441	12.1612	389.127	124.071
494.74	-0.06459	0.03345	0.25157			1648.9	182.266	32.1778	380.767	174.385
495.52	-0.06265	0.03688	0.25055			1647.29	135.226	27.0973	367.757	183.358
496.3	-0.06338	0.03395	0.2512			1645.69	125.738	53.08	365.888	201.635
497.08	-0.06092	0.03237	0.25266			1644.08	163.218	67.9005	318.378	178.512
497.86	-0.06134	0.03271	0.25176			1642.47	242.319	73.3037	262.284	171.164
498.64	-0.0631	0.03422	0.25209			1640.86	245.769	68.2344	248.574	177.636
499.41	-0.0621	0.03621	0.252			1639.25	281.62	56.9026	241.81	143.668
500.19	-0.06057	0.03222	0.2542			1637.64	267.529	22.4159	238.12	99.1944
500.97	-0.05825	0.03421	0.2519			1636.03	195.647	15.6981	241.855	93.7399
501.75	-0.0588	0.0357	0.25136			1634.42	186.818	9.49154	241.586	84.8129
502.53	-0.05717	0.03542	0.2494			1632.8	176.653	11.0388	225.272	103.203
503.31	-0.05615	0.0352	0.25032			1631.19	158.061	2.38082	260.405	141.279
504.08	-0.05353	0.0352	0.25093			1629.58	161.047	-0.44395	242.746	128.526
504.86	-0.05481	0.0341	0.25095			1627.97	177.19	24.2811	240.887	115.447
505.64	-0.04941	0.03471	0.25043			1626.36	102.239	23.8212	260.307	44.5392
506.42	-0.04849	0.0346	0.24938			1624.74	65.2296	44.2201	262.054	58.0146
507.19	-0.04794	0.03624	0.24864			1623.13	64.1043	55.8745	277.58	119.332
507.97	-0.04535	0.03641	0.24876			1621.52	62.9377	33.114	263.566	182.323
508.75	-0.04294	0.03235	0.24955			1619.9	95.5827	11.5572	230.975	222.071
509.53	-0.04207	0.03695	0.25034			1618.29	146.112	13.7427	239.596	196.522
510.3	-0.04027	0.03487	0.25125			1616.67	131.55	13.4717	278.846	155.033
511.08	-0.0358	0.03752	0.25219			1615.06	149.47	20.5444	302.287	134.307
511.86	-0.03306	0.0368	0.252			1613.44	178.034	22.0126	370.907	140.827
512.64	-0.03135	0.03758	0.25257			1611.83	190.002	24.8863	421.879	117.49
513.41	-0.02645	0.03673	0.25223			1610.21	305.78	53.3307	502.323	84.9479
514.19	-0.02118	0.03941	0.25315			1608.6	447.402	81.6985	618.627	57.8341
514.97	-0.0173	0.03821	0.25493			1606.98	672.501	133.887	798.41	73.9248
515.74	-0.01101	0.03809	0.25566			1605.36	985.484	152.62	1008.41	65.2616
516.52	-0.00385	0.03882	0.25555			1603.74	1239.78	182.716	1215.95	143.517
517.3	0.00361	0.0393	0.25596			1602.13	1341.79	194.429	1350	135.951
518.07	0.0066	0.03857	0.2557			1600.51	1349.68	177.527	1317.92	90.5583
518.85	0.01604	0.03756	0.25582			1598.89	1166.36	148.454	1195.34	107.161
519.63	0.02422	0.04092	0.25584			1597.27	911.088	107.038	978.501	115.611
520.4	0.03688	0.03782	0.25698			1595.65	671.668	76.7701	782.936	54.3372
521.18	0.04592	0.04089	0.25654			1594.03	473.303	65.3143	595.588	68.2986
521.95	0.06002	0.04118	0.25903			1592.41	286.694	43.5673	445.793	49.9776
522.73	0.0704	0.04083	0.25886			1590.79	178.756	33.1776	338.586	13.829
523.51	0.08658	0.04226	0.26071			1589.17	107.874	38.7178	290.689	49.1388
524.28	0.1017	0.04212	0.26325			1587.55	65.5911	-1.36701	240.064	44.2013
525.06	0.11874	0.04159	0.2636			1585.93	81.297	1.66133	221.218	-9.67018
525.83	0.13903	0.04327	0.26455			1584.31	68.297	-0.02414	174.937	-38.884
526.61	0.159	0.04546	0.26548			1582.69	44.3769	6.63139	156.397	-16.9788
527.39	0.1822	0.04447	0.26762			1581.07	56.9985	45.0924	142.566	-8.85431
528.16	0.20921	0.0442	0.26882			1579.44	88.3777	52.1731	158.234	-17.9467
528.94	0.23253	0.04389	0.27142			1577.82	125.055	36.2568	179.369	-51.4465
529.71	0.26129	0.04715	0.27425			1576.2	151.787	30.9819	224.06	-66.8853
530.49	0.28996	0.05064	0.276			1574.57	98.657	33.02	223.753	-69.9855
531.26	0.32004	0.04921	0.27777			1572.95	46.6974	25.4466	193.082	4.37681
532.04	0.35338	0.05035	0.28106			1571.33	-10.3446	46.8737	94.3518	56.5224
532.81	0.38588	0.05007	0.28357			1569.7	-17.8484	25.0402	52.1742	59.7033
533.59	0.41702	0.05286	0.28884			1568.08	-3.04437	34.4677	12.4238	58.1205
534.36	0.45134	0.05482	0.29201			1566.45	1.5917	31.9183	28.0927	51.613
535.14	0.4831	0.05644	0.29629			1564.83	27.0198	38.8505	60.0272	48.1002
535.91	0.51555	0.05715	0.30104			1563.2	34.3847	26.683	59.2769	102.125
536.69	0.5489	0.0607	0.30778			1561.57	21.0298	6.98478	25.0507	85.126
537.46	0.57788	0.06233	0.31509			1559.95	-2.3882	-23.3308	20.509	44.3795
538.24	0.60557	0.06469	0.3221			1558.32	-26.8586	-12.4547	0.56984	38.5469
539.01	0.62735	0.06706	0.32958			1556.69	-42.224	-6.0637	3.30893	53.777
539.78	0.64709	0.06925	0.33813			1555.07	-21.9424	12.682	21.0615	33.2034
540.56	0.65904	0.07258	0.34755			1553.44	-2.08752	19.0608	13.7664	33.62
541.33	0.66706	0.07453	0.35735			1551.81	20.9859	9.28298	30.5401	-4.57182
542.11	0.67	0.07795	0.36749			1550.18	32.3101	26.5607	45.4502	-32.3138
542.88	0.66589	0.08221	0.37973			1548.55	5.15278	27.0835	39.1933	17.4847
543.66	0.65566	0.08799	0.39415			1546.92	11.4503	30.4267	40.5266	108.821
544.43	0.64447	0.0908	0.41092			1545.29	13.3581	64.9323	16.9879	148.644
545.2	0.62281	0.09472	0.42915			1543.66	25.28	55.3328	-23.1634	185.837
545.98	0.59572	0.10235	0.44941			1542.03	21.8759	50.8379	-19.2214	184.825
546.75	0.5646	0.10958	0.47328			1540.4	23.745	40.8207	-10.3151	145.424
547.52	0.53356	0.11489	0.49697			1538.77	15.8622	2.53393	7.64582	106.111
548.3	0.50019	0.12397	0.52227			1537.14	29.0808	-15.6648	29.8005	46.7
549.07	0.46113	0.13175	0.54902			1535.51	26.835	-10.0918	14.9321	36.1377
549.85	0.42216	0.13934	0.57802			1533.88	22.3352	-13.9698	-6.26557	26.888
550.62	0.38507	0.15011	0.61211			1532.24	0.39426	-6.4995	-4.98942	33.2499
551.39	0.35036	0.16023	0.64755			1530.61	-15.6632	-1.81675	-17.246	33.5218
552.17	0.31312	0.17479	0.68293			1528.98	-13.124	-4.14485	-2.55697	52.6405
552.94	0.28016	0.18535	0.72169			1527.35	32.2528	11.5041	17.9936	63.4375
553.71	0.2479	0.20046	0.75256			1525.71	59.8595	27.7078	-5.30694	121.173
554.48	0.21904	0.21755	0.78429			1524.08	65.364	33.496	-3.66986	158.258
555.26	0.1909	0.23685	0.81568			1522.44	40.0722	29.0776	-4.99412	161.225
556.03	0.16459	0.25907	0.84486			1520.81	-2.19905	22.3924	-7.04221	154.97
556.8	0.14068	0.28056	0.87715			1519.17	-12.6428	-1.22601	-2.00118	105.29
557.58	0.12213	0.3028	0.90461			1517.54	42.9638	-10.3914	17.7731	77.63
558.35	0.10367	0.32944	0.92525			1515.9	22.2499	4.05975	23.9449	77.9064
559.12	0.08698	0.35751	0.94466			1514.27	47.8432	22.3182	42.3657	73.2771
559.89	0.07009	0.3902	0.95863			1512.63	44.4344	49.9721	53.7039	91.2594
560.67	0.05712	0.42098	0.97415			1510.99	83.4807	72.7341	76.7183	171.242
561.44	0.04365	0.45277	0.98793			1509.36	96.2847	69.3382	64.6815	122.507
562.21	0.03399	0.48953	0.99434			1507.72	128.006	100.952	72.1424	125.928
562.98	0.0239	0.52639	0.99559			1506.08	74.4728	111.736	64.0106	118.777
563.75	0.01526	0.56518	1			1504.44	30.604	113.326	88.7917	96.6157
564.53	0.00519	0.60289	0.9952			1502.8	-8.26467	106.017	127.074	151.814
565.3	-0.000727558	0.64247	0.98444			1501.17	22.1061	109.774	146.8	227.793
566.07	-0.00842	0.67366	0.97838			1499.53	42.0406	103.634	159.309	177.853
566.84	-0.01376	0.70672	0.96359			1497.89	97.5203	189.901	247.057	169.034
567.61	-0.02239	0.73358	0.95202			1496.25	150.847	230.899	324.118	162.081
568.38	-0.02682	0.75845	0.93891			1494.61	176.406	310.597	422.717	194.447
569.16	-0.03077	0.77985	0.92006			1492.97	206.897	382.853	515.434	265.067
569.93	-0.03673	0.79069	0.90328			1491.33	223.762	461.221	601.963	337.285
570.7	-0.04057	0.8	0.88739			1489.69	253.88	540.739	727.384	420.011
571.47	-0.04514	0.79835	0.87391			1488.04	228.64	663.723	923.636	487.078
572.24	-0.04574	0.79708	0.85726			1486.4	210.954	777.26	1146.18	530.688
573.01	-0.04857	0.78832	0.84343			1484.76	208.766	926.775	1366.82	566.367
573.78	-0.05201	0.77856	0.82314			1483.12	202.217	1066.99	1595.05	522.652
574.55	-0.05673	0.75329	0.80332			1481.47	244.391	1156.8	1813.42	499.573
575.33	-0.05913	0.73835	0.78345			1479.83	328.308	1251.2	1989.83	562.995
576.1	-0.06105	0.70959	0.76673			1478.19	378.334	1317.96	2077.64	645.326
576.87	-0.06422	0.67505	0.74871			1476.54	411.308	1405.45	2169.41	685.212
577.64	-0.06514	0.64081	0.73054			1474.9	420.341	1468.43	2231.95	781.809
578.41	-0.06816	0.60744	0.70958			1473.25	425.177	1501.28	2296.33	807.068
579.18	-0.06988	0.57187	0.68877			1471.61	469.979	1496.1	2328.72	793.309
579.95	-0.07088	0.53489	0.6651			1469.96	538.686	1500.99	2305.56	819.702
580.72	-0.07246	0.49866	0.64713			1468.32	611.144	1456.44	2230.09	809.617
581.49	-0.07525	0.46329	0.62721			1466.67	655.113	1415.81	2200.24	754.665
582.26	-0.07568	0.43321	0.6084			1465.03	697.21	1374.26	2183.92	740.18
583.03	-0.07635	0.40243	0.59013			1463.38	743.517	1327.02	2231.72	687.704
583.8	-0.08042	0.3746	0.57152			1461.73	776.871	1327.87	2229.32	673.985
584.57	-0.07934	0.34941	0.55348			1460.09	834.565	1335.48	2270.68	722.83
585.34	-0.08328	0.32283	0.53862			1458.44	892.108	1326.23	2308.62	748.133
586.11	-0.08228	0.30061	0.5224			1456.79	906.297	1297.25	2359.2	763.131
586.88	-0.08391	0.2792	0.50627			1455.14	888.353	1290.6	2397.79	771.449
587.65	-0.08629	0.2596	0.48825			1453.49	887.354	1269.15	2433.19	734.897
588.42	-0.087	0.24346	0.47264			1451.84	894.556	1259.66	2381.83	718.827
589.19	-0.08778	0.22864	0.45731			1450.19	938.883	1265.73	2337.51	731.16
589.96	-0.0908	0.2125	0.44257			1448.54	968.051	1247.55	2215.94	766.844
590.73	-0.08902	0.20027	0.43081			1446.89	995.227	1245.7	2135.03	796.773
591.5	-0.09091	0.18764	0.41993			1445.24	941.899	1208.56	2035.61	737.862
592.27	-0.09065	0.17779	0.41135			1443.59	941.369	1141	1949.23	684.343
593.04	-0.09225	0.16734	0.39986			1441.94	904.266	1047.67	1859.5	633.818
593.8	-0.09235	0.1582	0.39028			1440.29	919.272	948.595	1665.97	586.378
594.57	-0.09314	0.14807	0.38065			1438.64	871.325	837.913	1463.45	588.36
595.34	-0.09358	0.14204	0.37115			1436.99	853.087	762.67	1242.81	621.029
596.11	-0.09348	0.13556	0.36268			1435.33	770.841	629.565	1012.41	515.456
596.88	-0.09426	0.12978	0.35686			1433.68	680.25	530.748	866.91	444.671
597.65	-0.09581	0.1222	0.35216			1432.03	593.64	440.451	754.145	340.989
598.42	-0.09715	0.11796	0.34595			1430.37	571.622	355.575	628.347	228.348
599.19	-0.09769	0.11126	0.34051			1428.72	561.529	300.636	552.156	171.814
599.95	-0.09837	0.10703	0.33395			1427.06	627.776	254.903	492.275	168.014
600.72	-0.09958	0.10474	0.32891			1425.41	619.55	218.045	458.193	166.861
601.49	-0.10081	0.10034	0.32549			1423.76	673.272	202.772	465.091	207.826
602.26	-0.10168	0.09551	0.3235			1422.1	655.169	212.11	450.353	214.371
603.03	-0.10184	0.09158	0.31877			1420.44	649.955	213.645	438.938	226.961
603.8	-0.10192	0.08926	0.31552			1418.79	650.849	182.423	342.318	170.538
604.56	-0.10171	0.08667	0.31259			1417.13	661.307	171.315	293.492	118.165
605.33	-0.10307	0.08323	0.30826			1415.47	610.895	160.809	239.342	99.9027
606.1	-0.10482	0.08065	0.30453			1413.82	673.392	150.025	200.616	105.486
606.87	-0.10564	0.07871	0.30371			1412.16	628.596	177.039	209.48	107.269
607.64	-0.10572	0.07701	0.30126			1410.5	696.684	180.882	238.439	152.174
608.4	-0.10579	0.07574	0.29968			1408.84	764.66	170.491	234.331	150.511
609.17	-0.1074	0.07388	0.29782			1407.19	806.337	181.417	285.237	130.478
609.94	-0.10753	0.07189	0.29405			1405.53	803.764	157.528	276.19	106.282
610.71	-0.1075	0.07	0.29114			1403.87	784.175	137.159	249.186	90.247
611.47	-0.10807	0.06743	0.29029			1402.21	720.131	139.821	214.3	82.7126
612.24	-0.10879	0.06563	0.29097			1400.55	645.293	144.514	188.709	137.072
613.01	-0.11041	0.06584	0.29086			1398.89	593.614	160.865	198.149	162.727
613.77	-0.108	0.06393	0.29131			1397.23	521.315	148.674	248.361	191.481
614.54	-0.10685	0.06317	0.28897			1395.57	462.423	141.088	254.97	203.385
615.31	-0.1074	0.06202	0.28723			1393.91	447.923	124.741	231.191	237.238
616.08	-0.11119	0.05996	0.28565			1392.24	452.745	152.559	178.188	232.751
616.84	-0.11065	0.05955	0.28507			1390.58	412.842	146.577	136.465	181.352
617.61	-0.11128	0.05713	0.28273			1388.92	387.107	140.407	111.793	115.544
618.38	-0.1118	0.05729	0.28148			1387.26	368.322	99.4442	90.7907	61.6438
619.14	-0.11318	0.0568	0.28042			1385.59	312.197	85.5091	80.906	59.0987
619.91	-0.11235	0.05673	0.28028			1383.93	268.975	62.7723	74.1887	102.371
620.68	-0.11387	0.05612	0.28087			1382.27	260.935	100.164	92.9051	77.9872
621.44	-0.11554	0.05398	0.28057			1380.6	238.527	74.2131	100.118	60.4259
622.21	-0.11491	0.05264	0.2785			1378.94	259.353	41.3484	89.2319	71.4578
622.97	-0.11508	0.05289	0.27683			1377.27	265.825	-4.20749	87.2017	38.9071
623.74	-0.11287	0.05205	0.2775			1375.61	217.587	-1.57812	11.4459	33.1148
624.51	-0.11638	0.05217	0.27725			1373.94	151.926	24.4038	-20.9813	69.8364
625.27	-0.11544	0.05277	0.27703			1372.28	131.729	65.8626	2.69466	23.8346
626.04	-0.11639	0.05144	0.27566			1370.61	106.869	41.8439	30.7909	2.94848
626.8	-0.1168	0.05055	0.275			1368.94	137.952	51.1452	45.6758	32.1446
627.57	-0.1163	0.04951	0.27424			1367.28	145.618	24.8598	89.898	37.6769
628.34	-0.11576	0.0486	0.27473			1365.61	103.754	43.7288	40.4817	7.27913
629.1	-0.11675	0.04845	0.27543			1363.94	86.1593	84.0014	22.9915	19.4747
629.87	-0.11662	0.04855	0.27442			1362.27	59.9905	83.4176	23.6689	4.7916
630.63	-0.11832	0.04824	0.27415			1360.61	50.3441	44.7623	23.2688	-17.7556
631.4	-0.11938	0.04742	0.27392			1358.94	58.8071	62.3358	11.8116	31.778
632.16	-0.11849	0.04729	0.27269			1357.27	59.4517	27.7132	40.6889	40.8413
632.93	-0.11856	0.04704	0.27272			1355.6	26.4555	59.1762	22.4002	45.0458
633.69	-0.12056	0.04688	0.27087			1353.93	29.6803	72.9355	4.78045	11.1093
634.46	-0.12035	0.04546	0.26956			1352.26	-29.5186	60.1098	-15.0149	37.3959
635.22	-0.1199	0.04604	0.26859			1350.59	-67.7013	28.9583	-40.7773	57.4442
635.99	-0.12228	0.04481	0.27006			1348.92	-46.4562	24.7091	-36.0316	57.2719
636.75	-0.12359	0.04519	0.27035			1347.25	-4.92661	18.3929	-15.2972	28.7725
637.52	-0.12137	0.04454	0.27026			1345.58	6.94144	79.2874	-14.5505	43.1512
638.28	-0.12102	0.04438	0.27106			1343.9	68.2034	92.3668	-7.3178	11.1557
639.05	-0.12186	0.04546	0.27183			1342.23	65.7758	84.3613	-5.92998	41.715
639.81	-0.12139	0.04452	0.2707			1340.56	52.0157	84.4556	-28.7235	58.5401
640.58	-0.12433	0.04361	0.27035			1338.89	82.2684	80.5136	-29.9407	37.9875
641.34	-0.12617	0.04383	0.26955			1337.21	109.96	83.7289	2.46322	51.6962
642.1	-0.12465	0.04331	0.26941			1335.54	65.4503	111.869	25.7209	75.755
642.87	-0.12501	0.04367	0.2697			1333.87	76.161	118.311	33.2608	102.717
643.63	-0.12718	0.04417	0.26965			1332.19	39.1784	134.45	52.2285	100.478
644.4	-0.12653	0.04366	0.27037			1330.52	34.8091	152.231	54.0858	80.1388
645.16	-0.12357	0.04401	0.27121			1328.84	64.3907	156.821	76.211	65.7821
645.92	-0.12487	0.04342	0.27241			1327.17	111.661	171.656	155.785	79.9809
646.69	-0.12635	0.04386	0.27253			1325.49	148.349	175.76	223.407	77.4888
647.45	-0.12703	0.04365	0.27151			1323.81	177.45	203.7	230.721	138.401
648.22	-0.12753	0.04262	0.27118			1322.14	183.061	228.987	275.809	143.413
648.98	-0.12844	0.04162	0.27006			1320.46	193.188	278.073	292.483	149.978
649.74	-0.12771	0.0418	0.26882			1318.78	196.685	337.747	359.061	162.827
650.51	-0.12697	0.04122	0.26938			1317.11	179.853	396.269	465.736	210.459
651.27	-0.12912	0.04189	0.26965			1315.43	146.909	428.508	574.013	247.544
652.03	-0.128	0.04114	0.27017			1313.75	145.821	470.085	671.764	281.587
652.8	-0.12821	0.04097	0.27098			1312.07	149.242	532.599	784.845	293.2
653.56	-0.12996	0.04075	0.27037			1310.39	139.864	633.334	880.591	304.966
654.32	-0.12782	0.04166	0.26979			1308.71	184.865	700.307	992.405	336.955
655.09	-0.13183	0.04061	0.2693			1307.03	188.673	766.242	1107.58	429.38
655.85	-0.13178	0.04244	0.26936			1305.35	221.942	833.684	1220.8	503.972
656.61	-0.13272	0.04204	0.26807			1303.67	268.47	859.89	1335.06	565.516
657.37	-0.12988	0.04247	0.26887			1301.99	297.146	915.603	1435.11	583.52
658.14	-0.13195	0.04081	0.2691			1300.31	272.279	1003.58	1516.71	556.248
658.9	-0.13002	0.04086	0.26972			1298.63	292.577	1064.93	1541.41	555.61
659.66	-0.13057	0.04127	0.26962			1296.95	247.511	1116.33	1561.78	576.356
660.42	-0.13104	0.04095	0.27059			1295.27	263.573	1177.04	1624.2	621.599
661.19	-0.13221	0.04096	0.26972			1293.58	245.875	1169.85	1694.87	659.207
661.95	-0.13099	0.04052	0.26761			1291.9	221.688	1166.75	1784.55	692.445
662.71	-0.13276	0.04069	0.26608			1290.22	216.941	1205.3	1822.89	692.152
663.47	-0.1328	0.04104	0.26704			1288.54	251.83	1226.26	1827.66	681.964
664.24	-0.13237	0.04135	0.26767			1286.85	252.907	1238.66	1815.29	690.738
665	-0.13214	0.04183	0.26676			1285.17	305.674	1234.14	1827.06	707.669
665.76	-0.13282	0.04093	0.26685			1283.48	309.875	1209.16	1825.83	672.539
666.52	-0.13183	0.04079	0.26572			1281.8	284.959	1193.85	1767.16	676.226
667.28	-0.13385	0.04058	0.26606			1280.11	302.17	1160.94	1714.89	684.029
668.04	-0.13626	0.03999	0.2662			1278.43	316.361	1083.13	1649.85	626.51
668.81	-0.13512	0.04142	0.26868			1276.74	294.472	1009.56	1535.53	609.078
669.57	-0.13452	0.0408	0.26829			1275.05	298.144	905.376	1404.63	509.913
670.33	-0.13688	0.04097	0.26691			1273.37	251.13	827.479	1226.81	415.935
671.09	-0.13384	0.04077	0.26689			1271.68	171.51	737.4	1073.66	311.397
671.85	-0.13701	0.04031	0.2649			1269.99	103.05	647.113	941.987	259.895
672.61	-0.13531	0.04039	0.2658			1268.3	66.5815	567.429	787.784	201.447
673.37	-0.13557	0.04071	0.26459			1266.62	49.6017	490.447	682.441	196.329
674.14	-0.13807	0.03973	0.26366			1264.93	93.6529	411.483	609.308	180.798
674.9	-0.13838	0.04061	0.26158			1263.24	74.8462	390.814	582.949	171.451
675.66	-0.13921	0.04041	0.26301			1261.55	95.4096	382.845	661.125	161.162
676.42	-0.1373	0.0405	0.26418			1259.86	115.642	390.074	647.6	124.008
677.18	-0.1384	0.03971	0.26478			1258.17	143.356	472.04	605.874	109.679
677.94	-0.13793	0.04063	0.26354			1256.48	149.132	519.639	637.698	114.986
678.7	-0.13731	0.0399	0.26322			1254.79	169.16	548.97	667.268	142.105
679.46	-0.13638	0.04023	0.26393			1253.1	122.921	568.151	709.941	148.426
680.22	-0.1384	0.04035	0.26395			1251.41	174.091	579.276	753.265	126.972
680.98	-0.13908	0.03952	0.26193			1249.71	228.754	555.459	777.178	112.22
681.74	-0.13914	0.04012	0.25934			1248.02	274.339	559.064	780.053	146.962
682.5	-0.1394	0.03941	0.25832			1246.33	285.044	536.244	851.256	181.252
683.26	-0.13858	0.04036	0.2593			1244.64	306.974	548.591	929.012	254.044
684.02	-0.13921	0.04131	0.26023			1242.95	334.299	544.292	966.378	281.773
684.78	-0.1387	0.04137	0.26013			1241.25	412.824	556.506	986.439	236.522
685.54	-0.13819	0.04144	0.26057			1239.56	489.706	550.246	1003.46	207.322
686.3	-0.13925	0.04164	0.26116			1237.86	527.927	533.769	941.663	206.562
687.06	-0.13984	0.04141	0.26239			1236.17	519.723	482.159	888.657	233.417
687.82	-0.14213	0.04162	0.26393			1234.47	485.593	427.349	846.123	255.434
688.58	-0.14259	0.04108	0.26359			1232.78	476.805	369.643	754.214	202.594
689.34	-0.13783	0.04063	0.26387			1231.08	501.075	309.203	673.295	120.25
690.1	-0.1415	0.04122	0.26101			1229.39	521.014	235.314	606.941	27.7928
690.86	-0.14014	0.0421	0.2592			1227.69	528.148	183.05	530.666	-3.26733
691.62	-0.13953	0.04145	0.25881			1225.99	562.955	140.039	485.674	-22.4388
692.38	-0.14313	0.04095	0.25801			1224.3	555.45	77.9958	464.33	-18.8851
693.14	-0.14357	0.04054	0.25853			1222.6	597.588	60.1166	408.849	-17.3391
693.9	-0.14236	0.04014	0.25808			1220.9	622.235	67.9633	360.21	-26.7831
694.66	-0.14512	0.04023	0.25766			1219.2	587.882	72.2334	330.693	-13.5782
695.42	-0.14388	0.04004	0.25699			1217.5	535.568	94.2481	327.001	12.5474
696.17	-0.14165	0.04096	0.25577			1215.8	514.915	85.248	285.97	-22.6071
696.93	-0.14139	0.04091	0.25689			1214.11	447.829	53.375	263.126	-38.4192
697.69	-0.14225	0.04117	0.25699			1212.41	408.06	26.5199	224.774	-29.504
698.45	-0.14302	0.04098	0.25876			1210.71	366.957	4.95762	155.567	-45.5971
699.21	-0.14448	0.04075	0.25863			1209.01	323.028	-16.636	112.105	-11.0057
699.97	-0.14425	0.04114	0.25976			1207.3	325.127	-5.52792	94.4794	-2.83564
						1205.6	329.381	-9.91537	33.5852	-33.3506
						1203.9	332.23	-3.10014	60.7331	-46.2923
						1202.2	370.494	2.37752	61.6571	-48.4839
						1200.5	413.535	-5.64883	65.0022	-31.1562
						1198.8	405.632	-7.05725	64.2416	10.6961
						1197.09	427.579	-3.05486	53.4163	4.19312
						1195.39	406.924	8.51006	-0.12307	24.472
						1193.69	381.47	16.5633	28.2724	24.6427
						1191.98	371.774	2.7911	45.033	39.6777
						1190.28	331.897	-13.4695	75.1449	47.5921
						1188.57	307.279	-1.26444	92.8741	12.1691
						1186.87	338.429	15.8443	113.186	-19.9136
						1185.16	367.975	36.6553	99.5426	-54.1459
						1183.46	379.443	48.4696	123.046	-67.8196
						1181.75	371.169	38.9185	166.813	-28.9087
						1180.04	382.48	36.5842	191.573	4.58005
						1178.34	434.18	79.0182	273.066	39.1746
						1176.63	494.16	118.763	347.965	73.7542
						1174.92	540.312	157.221	425.072	67.5979
						1173.21	557.65	153.693	472.605	63.4753
						1171.51	546.089	177.327	510.031	35.3224
						1169.8	526.92	168.209	500.305	28.219
						1168.09	471.204	175.039	493.847	12.9123
						1166.38	376.887	184.648	470.656	14.0746
						1164.67	276.403	222.839	471.637	1.23141
						1162.96	220.294	241.945	465.255	19.9949
						1161.25	165.045	313.985	496.617	68.1562
						1159.54	160.487	358.878	521.138	133.788
						1157.83	126.24	392.623	579.582	151.574
						1156.12	62.2687	447.189	646.127	209.875
						1154.4	36.7709	527.432	754.069	203.421
						1152.69	27.8122	617.857	826.357	234.26
						1150.98	9.2902	696.869	943.128	303.548
						1149.26	46.5346	763.833	986.306	353.683
						1147.55	59.0967	782.224	1038.58	372.881
						1145.84	6.48487	831.188	1121.44	411.775
						1144.12	27.2818	867.679	1190.19	384.124
						1142.41	23.3812	900.469	1220.31	332.29
						1140.69	3.57373	912.193	1303.72	279.599
						1138.98	5.87096	912.33	1273.2	272.312
						1137.26	61.3937	895.67	1233.66	331.036
						1135.55	53.3631	913.575	1251.39	442.045
						1133.83	39.5472	921.494	1238.49	460.661
						1132.11	24.7142	934.745	1258.46	424.288
						1130.4	1.13511	936.966	1308.73	375.232
						1128.68	30.5102	908	1277.37	331.191
						1126.96	92.2064	881.27	1221.57	343.782
						1125.24	121.648	850.453	1206.23	425.989
						1123.52	75.1235	839.722	1195.55	448.313
						1121.8	57.2964	829.419	1203.81	396.517
						1120.09	37.0583	798.4	1205.66	389.794
						1118.37	68.4188	770.552	1156.03	361.523
						1116.65	90.0925	766.806	1071.9	367.764
						1114.93	116.271	761.927	1046.31	380.537
						1113.21	132.02	741.548	1017.97	408.057
						1111.48	136.237	736.754	983.591	341.107
						1109.76	99.2007	704.745	942.523	301.791
						1108.04	71.6475	673.769	888.077	291.9
						1106.32	46.1314	638.789	866.064	284.733
						1104.6	56.9873	613.355	860.084	321.162
						1102.87	87.6158	586.574	809.529	367.195
						1101.15	129.307	603.071	759.172	363.818
						1099.43	146.824	606.407	703.973	342.545
						1097.7	157.052	616.918	656.117	307.139
						1095.98	143.39	615.806	676.206	276.191
						1094.25	145.903	607.328	687.483	294.769
						1092.53	155.86	585.307	641.203	281.232
						1090.8	172.762	546.795	585.16	268.531
						1089.08	183.696	498.168	543.271	263.106
						1087.35	158.234	507.592	514.042	267.63
						1085.62	117.171	530.9	524.444	295.438
						1083.9	72.6653	553.597	547.525	264.404
						1082.17	55.7105	563.621	556.578	261.04
						1080.44	1.28169	533.321	556.302	249.95
						1078.71	46.3535	499.258	550.276	285.475
						1076.98	74.3027	510	565.535	301.433
						1075.26	112.629	524.877	583.864	321.373
						1073.53	117.288	552.064	595.484	251.241
						1071.8	96.4101	583.783	591.595	243.92
						1070.07	44.6653	580.159	630.422	242.691
						1068.34	58.3264	588.562	632.789	263.141
						1066.61	43.7617	586.333	598.143	275.561
						1064.87	82.2152	618.298	586.948	254.205
						1063.14	121.862	637.49	580.765	199.44
						1061.41	91.6968	639.24	578.843	198.109
						1059.68	65.0897	635.615	636.346	202.967
						1057.95	56.3646	634.853	693.542	204.894
						1056.21	23.5484	614.775	691.88	213.553
						1054.48	8.14125	657.39	711.858	181.889
						1052.75	32.4483	686.623	723.208	165.546
						1051.01	8.5507	691.677	723.083	193.478
						1049.28	-11.4497	721.397	735.623	233.96
						1047.54	24.1977	708.747	741.981	266.075
						1045.81	15.419	699.931	741.311	289.909
						1044.07	1.96147	716.518	742.783	284.89
						1042.34	-4.6587	740.607	732.002	271.224
						1040.6	-28.9495	725.564	710.485	256.46
						1038.86	-60.3	714.586	694.721	239.136
						1037.13	-89.0103	703.085	626.472	230.602
						1035.39	-96.8885	677.217	604.536	213.541
						1033.65	-62.2701	658.197	564.044	205.346
						1031.91	-52.955	648.363	520.108	180.476
						1030.17	-18.221	609.008	484.458	112.648
						1028.44	-29.4627	577.1	460.399	62.2122
						1026.7	-54.175	563.379	404.151	71.5032
						1024.96	-48.1359	516.164	401.686	64.042
						1023.22	-26.1335	487.506	377.877	152.039
						1021.48	-29.2057	479.974	300.725	197.22
						1019.73	-24.5455	490.908	256.684	179.844
						1017.99	-57.5972	494.587	227.963	137.645
						1016.25	-36.6221	476.972	224.957	102.572
						1014.51	-1.83468	436.555	238.542	62.5961
						1012.77	28.1769	376.142	224.248	64.543
						1011.03	71.5661	363.39	178.445	80.1595
						1009.28	65.2268	367.56	155.538	100.036
						1007.54	90.4524	369.784	142.46	111.357
						1005.79	138.778	374.317	145.755	119.328
						1004.05	200.343	380.067	173.91	120.734
						1002.31	222.685	362.765	195.3	96.3357
						1000.56	279.702	366.489	227.728	140.461
						998.816	284.088	379.653	233.957	170.213
						997.07	320.105	397.354	233.309	164.989
						995.326	321.248	387.133	213.633	138.291
						993.578	353.717	388.155	230.772	120.213
						991.832	346.546	348.277	243.876	106.523
						990.086	346.879	313.535	213.561	164.073
						988.338	376.38	299.316	187.039	172.425
						986.59	381.326	294.156	164.042	157.265
						984.842	351.248	275.394	161.528	115.196
						983.094	381.058	271.77	158.125	98.6812
						981.344	408.389	219.232	145.562	76.0394
						979.594	402.187	229.837	112.822	86.3076
						977.844	454.916	221.049	106.308	47.3144
						976.094	492.777	227.83	136.243	21.5045
						974.344	535.096	221.902	173.942	25.0904
						972.594	588.133	238.274	194.267	59.5767
						970.842	607.851	239.785	180.84	50.0741
						969.09	578.502	246.732	177.937	53.3314
						967.338	562.826	219.875	174.991	15.3605
						965.586	525.837	227.26	170.901	-18.1704
						963.834	499.821	213.148	154.886	23.7913
						962.08	448.919	225.632	142.661	41.8687
						960.326	368.668	266.655	95.3682	32.9391
						958.572	347.34	273.901	78.7996	9.85376
						956.818	350.959	268.456	77.4357	-34.8003
						955.064	359.437	282.312	67.2637	-50.9598
						953.309	319.223	268.5	50.216	-58.035
						951.553	238.205	259.598	23.792	-40.4725
						949.797	171.131	282.835	-15.7316	-9.12235
						948.041	133.23	301.162	-5.99125	-2.36263
						946.285	134.46	323.456	19.1417	24.5425
						944.527	158.238	334.331	47.2028	43.5618
						942.771	144.303	305.265	26.575	19.6266
						941.014	94.427	288.154	14.713	27.4494
						939.254	74.9826	296.811	22.3669	16.178
						937.496	30.5802	298.663	8.77309	14.514
						935.738	41.1187	330.231	16.7818	31.164
						933.979	42.7066	351.292	23.7091	36.6787
						932.219	60.4782	344.555	0.7305	61.191
						930.459	63.4879	347.393	-16.7024	60.1467
						928.699	62.3492	384.042	26.2293	75.5761
						926.938	56.067	379.122	47.539	78.7921
						925.178	63.0691	381.402	89.0876	62.6165
						923.416	62.7503	381.283	114.703	56.5658
						921.654	47.8489	371.994	111.187	39.1776
						919.891	29.9335	375.616	79.7064	31.6091
						918.129	17.3863	419.723	112.901	82.0953
						916.365	17.1746	429.118	152.234	97.5241
						914.602	22.4617	431.86	160.172	144.428
						912.838	26.0535	441.382	156.207	182.136
						911.074	28.631	429.557	145.055	180.187
						909.311	-3.48415	415.543	101.318	176.296
						907.545	-6.55954	427.207	120.107	164.93
						905.779	-7.34091	433.984	132.661	119.2
						904.014	29.8035	444.527	122.978	156.253
						902.248	31.4222	475.752	172.492	201.29
						900.482	47.3861	493.693	232.008	257.192
						898.715	17.2789	494.967	225.068	296.819
						896.947	14.4776	497.199	266.264	295.248
						895.18	-0.12136	488.856	279.97	249.01
						893.412	-7.75486	494.75	268.054	219.881
						891.645	-25.5608	509.126	274.884	193.163
						889.875	-22.2322	551.926	299.211	184.514
						888.105	-7.73838	571.534	308.455	160.46
						886.336	34.6817	579.794	338.623	146.527
						884.566	92.1046	562.655	385.445	176.441
						882.797	77.4756	552.68	395.508	235.165
						881.025	81.7817	546.207	398.859	295.327
						879.256	65.497	580.228	434.027	339.519
						877.484	68.2795	603.238	447.89	300.837
						875.713	59.9662	639.601	486.411	251.706
						873.939	117.726	633.231	521.33	203.46
						872.168	141.428	655.35	561.682	217.94
						870.395	234.953	688.722	619.389	249.443
						868.621	295.749	733.227	662.003	311.74
						866.848	353.71	752.258	702.606	362.981
						865.074	327.817	817.488	780.437	397.758
						863.299	261.781	847.439	864.667	378.63
						861.523	199.106	907.95	947.457	419.939
						859.75	128.929	960.926	1021.07	425.253
						857.973	59.8049	990.784	1075.12	424.301
						856.197	43.8817	990.681	1069.58	440.009
						854.422	57.5166	1024.71	1090.51	444.895
						852.645	79.9886	1015.46	1133.96	460.231
						850.867	124.963	1014.85	1148.74	470.653
						849.09	132.382	1004.58	1193.98	471.261
						847.312	102.116	985.773	1205.77	445.116
						845.533	83.1004	944.52	1153.8	462.82
						843.756	94.6722	933.118	1123.14	477.708
						841.977	139.926	919.995	1131.95	507.76
						840.197	166.04	918.455	1109.7	495.043
						838.416	189.957	930.294	1139.65	495.536
						836.637	208.427	928.856	1147.34	431.531
						834.855	236.573	892.749	1175.31	431.997
						833.074	236.52	870.231	1200.72	456.285
						831.293	240.308	836.478	1212.44	432.974
						829.512	242.771	819.393	1188.65	426.533
						827.73	239.634	816.537	1161	403.397
						825.947	283.061	830.735	1142.61	353.034
						824.164	315.519	826.238	1139.04	353.914
						822.381	373.424	816.797	1171.99	414.151
						820.598	402.128	802.722	1156.28	451.358
						818.814	443.016	813.819	1165.67	473.082
						817.029	465.149	815.497	1150.66	468.77
						815.244	491.349	836.17	1204.55	468.508
						813.459	526.066	833.09	1229.34	451.054
						811.674	574.229	814.974	1293.9	434.405
						809.887	577.52	819.526	1285.28	472.735
						808.102	565.595	824.133	1279.42	462.577
						806.314	522.64	814.939	1221.44	470.218
						804.527	510.771	791.442	1196.37	465.96
						802.74	521.203	746.26	1131.87	450.214
						800.951	493.9	669.044	1093.22	386.615
						799.164	476.183	604.999	1041.3	351.856
						797.375	447.405	577.642	984.706	337.698
						795.586	413.461	550.824	879.343	322.527
						793.797	362.494	537.203	794.639	307.007
						792.006	286.137	520.163	704.464	308.948
						790.217	202.943	474.749	626.6	246.637
						788.426	129.814	400.788	564.928	164.414
						786.635	97.9984	339.593	496.671	123.763
						784.844	66.8104	283.889	420.291	84.0602
						783.051	38.3943	242.044	347.366	63.0544
						781.26	33.6861	202.745	274.775	63.805
						779.467	31.7108	187.656	223.303	36.5705
						777.674	20.7007	159.861	177.843	9.53039
						775.881	25.393	141.433	143.756	-7.70084
						774.086	15.934	123.872	112.825	-2.5559
						772.293	21.8472	108.043	65.4422	-49.2087
						770.498	29.1282	64.9515	16.5804	-42.2901
						768.703	-3.16578	50.9633	-5.46101	-12.6995
						766.908	-15.0916	63.7754	3.02897	15.1966
						765.111	-26.9417	72.353	14.4694	31.9289
						763.316	-13.3241	45.8894	25.8331	41.8142
						761.52	-0.08479	38.5076	23.1859	0.50357
						759.723	2.01885	5.80502	2.47749	-24.8761
						757.926	-22.1537	-9.10843	-3.76262	-26.9598
						756.127	-8.71575	9.80634	8.97596	-33.1749
						754.33	-37.2188	8.0601	18.3339	-33.2295
						752.531	-43.7035	-5.46486	12.9948	-25.4466
						750.732	-18.0296	9.77667	8.91454	-37.5485
						748.934	8.61389	40.0634	-13.0032	-43.3148
						747.133	24.0793	46.5769	4.97187	-34.104
						745.334	36.927	45.314	-2.0762	-29.933
						743.533	-7.77259	26.6315	28.8166	-62.5784
						741.732	-35.1619	5.96877	51.5699	-51.563
						739.932	-17.4245	15.1339	63.2415	-64.532
						738.129	-8.02114	18.8055	70.8075	-47.569
						736.328	33.1598	4.23029	98.0028	-22.0844
						734.525	72.6068	-10.0016	80.573	9.40787
						732.723	104.726	-15.3655	117.1	-22.049
						730.92	118.305	4.17605	133.94	-6.64067
						729.115	118.869	15.921	136.673	-27.5166
						727.312	97.0335	8.54436	123.282	-43.5244
						725.508	120.178	8.81345	142.142	-19.3449
						723.703	129.033	-5.65666	162.612	15.5332
						721.898	132.46	5.08124	191.583	33.6463
						720.092	124.284	25.9728	212.535	56.5497
						718.287	113.548	20.9706	202.742	38.6722
						716.48	84.0702	11.5693	160.906	50.3522
						714.674	72.6852	15.2434	129.699	76.638
						712.867	55.2221	2.09135	151.055	56.3611
						711.059	34.6355	15.4661	145.791	73.3699
						709.252	19.7118	10.8677	158.215	54.7842
						707.443	1.49033	-0.9447	155.4	23.6259
						705.635	-32.4024	-13.0013	158.344	6.70273
						703.826	-25.1527	1.1897	154.741	-10.2483
						702.016	-21.074	1.44815	198.434	-52.4221
						700.207	-30.6537	11.7101	219.581	-3.59905
						698.396	-23.3613	22.0968	217.523	-2.04773
						696.586	-32.2993	27.8272	199.222	2.37514
						694.775	-49.5863	21.3767	199.246	-18.3484
						692.963	-55.3981	23.7614	207.955	-28.9232
						691.152	-85.6077	1.76224	210.904	-36.6498
						689.34	-105.852	-12.6248	221.451	-2.85759
						687.527	-75.8878	-8.78664	223.34	-4.6628
						685.713	-62.0522	-2.82219	222.344	-7.3118
						683.9	-48.664	1.04286	259.297	-0.22532
						682.086	-38.7281	7.22708	285.82	-8.08079
						680.273	-32.0424	10.6053	313.324	9.74806
						678.459	-4.74117	25.0376	346.718	22.0776
						676.643	50.1058	32.5319	376.193	-4.43452
						674.828	100.657	20.2201	412.308	7.52593
						673.012	178.408	9.19931	459.542	3.68236
						671.195	238.95	-20.3428	484.542	12.6039
						669.379	268.774	-23.1075	512.555	37.7705
						667.562	291.957	-5.4142	526.513	39.0912
						665.746	351.734	-8.57734	536.271	23.2444
						663.928	430.092	-7.91771	542.756	37.0124
						662.109	515.707	-15.5084	559.178	30.8731
						660.291	579.587	-19.5379	566.39	32.7659
						658.473	620.655	-7.69736	572.352	6.77668
						656.652	609.318	-0.79273	616.648	-15.1058
						654.832	580.08	-16.4039	643.298	-41.7505
						653.014	575.121	-4.5936	684.483	-29.0652
						651.191	622.072	-10.9568	754.901	1.66645
						649.371	691.918	-11.7565	823.885	30.5808
						647.551	764.378	-4.99093	851.688	18.3744
						645.729	766.55	-3.30755	889.217	35.1061
						643.906	747.471	-5.28687	849.476	14.2739
						642.084	699.665	9.0725	817.501	28.1118
						640.262	638.328	3.12572	797.718	37.6717
						638.438	536.331	6.69361	775.797	64.4126
						636.613	436.457	29.0626	732.928	71.6903
						634.791	339.541	67.926	691.469	81.1345
						632.965	282.154	62.5922	644.357	50.4622
						631.141	216.863	43.0654	602.138	37.7191
						629.316	180.301	-5.42637	599.415	37.1272
						627.49	125.138	-12.8282	584.758	20.6323
						625.664	110.941	-2.53393	599.359	32.8954
						623.838	113.727	17.1045	589.933	22.7661
						622.01	115.302	1.58177	591.24	0.89848
						620.184	96.6273	2.71375	551.049	15.9432
						618.355	114.178	-6.09486	538.952	30.22
						616.527	83.9188	16.4521	565.411	34.5727
						614.699	89.6787	34.2585	611.537	34.1908
						612.869	118.849	30.3547	639.065	46.5479
						611.041	158.074	2.0999	681.989	62.5467
						609.211	201.626	6.11172	682.39	82.0169
						607.381	284.174	1.21187	702.658	87.9195
						605.551	325.974	21.2877	751.403	104.556
						603.721	350.196	29.5466	740.237	71.7304
						601.889	340.279	36.9158	730.589	54.1431
						600.057	325.404	19.3908	691.463	42.225
						598.225	286.49	25.4961	676.849	26.5
						596.393	262.494	20.3525	674.515	24.9743
						594.559	239.436	28.4784	665.259	51.9028
						592.727	224.828	25.2348	664.499	54.6934
						590.893	174.206	34.9266	676.698	38.852
						589.059	133.455	36.6543	653.364	15.4921
						587.225	67.8295	47.409	671.678	-11.101
						585.389	16.7241	53.9275	681.013	-3.97814
						583.555	-6.99531	63.3981	675.957	28.1748
						581.719	15.7492	75.4392	697.203	55.8875
						579.883	6.0121	97.9967	702.475	93.0092
						578.045	12.5179	113.297	695.878	84.1804
						576.209	20.2107	112.392	672.537	74.2488
						574.371	15.6671	101.021	679.086	58.7138
						572.533	1.97425	84.2289	697.951	53.9097
						570.695	-13.2866	83.4817	719.694	55.7686
						568.857	-34.5566	99.6548	736.132	82.9873
						567.018	-40.2166	109.272	741.217	85.7417
						565.18	-3.884	110.381	729.383	71.8936
						563.34	27.3374	104.116	737.929	39.8341
						561.498	54.6327	101.535	748.02	48.6394
						559.658	44.9299	109.32	754.684	64.1489
						557.818	46.0069	120.802	754.583	73.3046
						555.977	20.7922	119.065	754.068	140.103
						554.135	66.4395	136.646	779.101	153.521
						552.293	92.2023	135.68	794.917	141.674
						550.449	128.92	131.375	792.299	164.714
						548.607	117.072	120.58	816.687	149.809
						546.764	136.637	115.469	824.089	107.944
						544.92	91.9099	108.265	812.378	125.599
						543.076	113.37	131.052	821.644	105.377
						541.23	138.359	146.328	834.372	66.3209
						539.387	172.681	147.275	832.685	99.5792
						537.541	238.591	129.328	852.806	90.1661
						535.695	337.012	136.616	867.841	85.687
						533.85	412.766	144.935	897.535	81.4562
						532.002	503.085	151.035	953.877	84.89
						530.154	563.697	150.915	987.304	46.7741
						528.309	575.314	137.289	990.852	26.9687
						526.461	600.121	100.831	993.192	7.99307
						524.611	600.017	84.777	986.727	0.84879
						522.764	658.147	91.3531	998.945	29.3533
						520.914	699.398	98.9601	1043.02	69.6898
						519.064	748.92	106.027	1071.25	58.8587
						517.215	820.204	101.183	1091.35	32.6118
						515.365	904.421	100.918	1139.17	18.4904
						513.514	991.683	93.9885	1141.77	-8.53136
						511.662	1055.85	108.969	1157.74	-1.91039
						509.811	1067.79	108.912	1154.18	9.92014
						507.959	1025.89	117.811	1130.51	19.4128
						506.107	969.838	100.36	1094.47	22.2072
						504.254	904.842	97.5583	1049.42	29.096
						502.402	834.911	78.8561	976.476	0.5005
						500.549	695.983	84.278	930.064	-6.89716
						498.693	574.113	81.4729	871.303	-5.37175
						496.84	444.878	87.4366	829.87	-11.7869
						494.984	348.594	70.0827	797.775	-23.7179
						493.131	305.323	51.8189	738.27	-13.2112
						491.275	244.538	43.8499	663.395	-42.5155
						489.418	174.796	56.2999	609.499	-21.3237
						487.562	132.337	65.9646	564.691	-5.77067
						485.705	84.5526	70.969	552.761	8.19409
						483.848	63.9069	70.3647	545.102	33.6549
						481.99	76.1932	65.4752	546.978	55.1738
						480.133	45.6244	80.475	537.171	-2.80085
						478.273	35.009	79.9227	534.062	1.59212
						476.416	15.4609	72.653	521.123	-24.342
						474.557	4.13023	69.1273	514.133	-22.222
						472.697	11.5514	80.1771	499.57	2.60395
						470.836	26.5182	88.7482	499.733	36.6646
						468.977	38.7494	101.188	478.275	10.4717
						467.115	54.7253	84.6544	462.507	26.4575
						465.254	54.092	62.2926	465.55	14.5945
						463.393	66.5328	59.8905	460.672	10.3772
						461.529	87.3617	45.2733	451.054	21.4807
						459.668	99.3098	38.4345	448.922	34.3821
						457.805	79.7874	51.6667	436.95	32.2075
						455.941	71.3798	43.9161	460.598	26.5419
						454.078	53.7398	46.5411	486.901	25.1472
						452.213	49.4556	66.9377	484.69	0.57894
						450.35	65.6126	51.8911	469.047	11.931
						448.484	71.2949	47.2198	451.473	35.2808
						446.619	70.5082	43.3763	392.775	67.4879
						444.754	80.2334	34.4417	382.278	57.819
						442.887	63.6693	45.0555	372.831	33.2458
						441.02	59.8295	36.8451	361.96	-16.7706
						439.152	50.9792	22.8719	386.422	-18.0795
						437.285	22.2506	30.9675	399.674	3.35459
						435.418	-0.86519	24.3896	345.029	19.5698
						433.549	-25.891	46.8099	329.551	21.7411
						431.682	-11.3497	60.6386	291.8	-0.24318
						429.812	20.9817	41.4	261.006	-25.1604
						427.941	17.2534	17.4169	244.012	-28.7822
						426.072	11.5982	7.93478	230.811	-43.3755
						424.203	-38.2205	-8.03567	189.545	-83.9569
						422.332	-81.6472	9.17657	199.674	-86.9986
						420.461	-66.4065	12.7916	193.442	-116.029
						418.588	-54.6735	13.0795	191.896	-86.5236
						416.717	-67.5461	8.24548	176.6	-50.2314
						414.844	-63.8162	8.49637	190.272	-10.1982
						412.971	-63.0695	5.42517	183.785	0.56572
						411.098	-50.5647	2.81354	177.622	9.22224
						409.225	7.0964	-7.62984	172.739	-18.4744
						407.352	43.0858	-5.77021	151.558	-15.1018
						405.477	60.249	-9.07032	136.68	19.1529
						403.602	60.0642	-7.96582	126.652	37.9801
						401.727	48.3665	-4.06617	130.627	21.5078
						399.85	-16.168	-8.84683	124.193	27.6964
						397.975	-19.9818	2.36529	127.977	16.7192
						396.098	-18.666	24.4579	133.191	3.27174
						394.221	-13.3694	21.1067	124.761	29.2373
						392.344	9.65005	3.36335	78.1483	30.3802
						390.465	30.0213	-15.0291	62.229	-7.4422
						388.588	-8.99853	-22.2473	62.3632	16.1729
						386.709	-9.64891	-5.83138	59.2324	29.3508
						384.83	-9.96857	7.23486	76.6203	7.11487
						382.951	6.95718	9.30224	79.2134	4.26186
						381.07	15.4877	0.43834	58.9043	-8.38175
						379.189	34.6364	-19.9523	33.3883	-27.5123
						377.311	23.9508	-25.4671	27.5904	-35.9096
						375.428	5.91764	-4.74506	24.5108	-10.6859
						373.547	-29.7872	-9.80901	24.3573	-23.3651
						371.666	-42.0697	-11.2606	32.2914	8.77688
						369.783	-38.7876	-4.98853	37.1239	-13.0629
						367.9	-15.9793	-16.4411	14.3965	-24.9503
						366.018	-14.3227	-14.877	-13.7399	-62.9099
						364.133	-13.9265	5.18135	-10.6157	-58.7062
						362.25	-20.0241	8.00719	-24.1338	-53.7927
						360.365	-32.8938	6.16317	-20.5138	-46.2654
						358.48	-25.1347	7.81627	-23.0768	-51.2484
						356.594	-15.6188	-1.77481	-36.7491	-37.2597
						354.709	-27.4342	-15.4085	-53.2868	-28.0754
						352.822	-13.1908	-17.6348	-33.2208	-23.9148
						350.936	4.41843	-20.0312	-24.6705	5.992
						349.049	-7.36324	-15.7481	0.22712	-1.04984
						347.162	1.79324	-11.2704	-3.77961	-8.07057
						345.273	-1.44015	-15.4253	3.89565	-2.04954
						343.387	-9.03397	-16.5768	-0.51625	11.1923
						341.498	10.51	-2.51524	-2.84349	-2.16272
						339.609	8.53806	12.7093	-6.02974	13.4089
						337.719	-5.76393	20.6149	16.5028	30.126
						335.83	-8.04209	26.812	22.1351	30.3523
						333.939	-26.3153	31.1174	51.6598	47.9747
						332.049	-34.9824	20.5273	42.6447	50.1147
						330.156	-11.8267	23.969	14.0691	35.8979
						328.266	-13.1411	23.105	13.9556	29.6367
						326.373	2.72937	6.41722	22.3968	30.4771
						324.48	22.7357	-2.51623	19.6259	20.0708
						322.588	26.0586	19.9423	16.4827	12.7875
						320.695	41.9094	18.4672	-28.429	-0.86304
						318.801	65.0339	27.9848	-43.1685	-3.68674
						316.908	41.0459	17.0071	-3.70356	6.81297
						315.014	30.5707	8.87948	19.018	32.3915
						313.117	12.4263	-12.2697	43.6255	26.9482
						311.223	-16.6497	-1.84972	38.0084	23.6414
						309.326	-23.5401	4.27708	9.55596	16.8547
						307.432	-12.7163	15.3964	2.43519	25.435
						305.535	14.3253	24.0621	-12.7066	18.3526
						303.637	32.245	27.4208	-14.913	28.9064
						301.74	58.1327	17.1046	-13.971	10.8469

## Sheet: Fig. 3b, 3d
Fig. 3b					Fig. 3d
(X)	(Y)	(Y)			(X)	⑧ (Y)	⑦ (Y)	⑥ (Y)	⑤ (Y)	④ (Y)	③ (Y)	② (Y)	① (Y)
400.74	20.039	20.944			410.19	0.76246	0.28609	0.54232	0.24448	0.17591	0.22278	0.20698	0.00373
401.53	20.124	21.925			410.98	0.72887	0.29562	0.48324	0.23057	0.11019	0.17024	0.18921	0.03708
402.32	19.891	21.29			411.76	0.7237	0.29769	0.45006	0.22772	0.07606	0.14319	0.17432	0.0476
403.1	18.955	21.362			412.55	0.75132	0.28451	0.4469	0.25836	0.08063	0.1533	0.17012	0.04268
403.89	19.497	21.955			413.34	0.79977	0.32028	0.48209	0.24373	0.12912	0.1629	0.18848	0.03926
404.68	19.261	21.613			414.12	0.81835	0.30708	0.43723	0.19622	0.10291	0.12014	0.16598	0.02037
405.47	19.358	22.077			414.91	0.85648	0.32428	0.44031	0.19531	0.1173	0.10515	0.17017	0.03936
406.25	19.469	21.857			415.7	0.8729	0.32612	0.42622	0.17806	0.06934	0.08418	0.14711	0
407.04	19.363	22.085			416.48	0.90604	0.37555	0.42674	0.19006	0.09749	0.09379	0.16783	0.02392
407.83	19.87	22.472			417.27	0.91179	0.40084	0.45855	0.20711	0.12508	0.11018	0.18475	0.05433
408.61	20.306	23.016			418.06	0.92387	0.42556	0.48685	0.22684	0.17148	0.13271	0.16382	0.06827
409.4	19.771	23.249			418.84	0.92815	0.46832	0.5214	0.24378	0.18164	0.13449	0.19347	0.07669
410.19	20.056	23.787			419.63	0.95906	0.48168	0.50308	0.24651	0.16238	0.13405	0.21265	0.05688
410.98	19.774	24.118			420.41	0.97933	0.51715	0.52156	0.26041	0.17347	0.14655	0.247	0.07434
411.76	19.343	24.091			421.2	0.9919	0.54409	0.53925	0.28076	0.19734	0.1832	0.25912	0.09225
412.55	19.687	25.163			421.99	1	0.60122	0.58951	0.31687	0.24071	0.19036	0.26975	0.14438
413.34	19.629	25.527			422.77	0.99159	0.62024	0.58425	0.31906	0.25612	0.16531	0.25602	0.13817
414.12	19.934	26.372			423.56	0.96522	0.61738	0.56651	0.30317	0.23237	0.12858	0.20768	0.0967
414.91	19.65	26.81			424.34	0.96582	0.62183	0.56767	0.3176	0.22994	0.14633	0.2142	0.08928
415.7	19.392	28.229			425.13	0.93449	0.6479	0.56559	0.31634	0.21069	0.14835	0.20916	0.11239
416.48	19.293	29.193			425.91	0.88884	0.67373	0.5616	0.34381	0.22017	0.14434	0.23665	0.13141
417.27	19.81	30.722			426.7	0.86158	0.7061	0.59272	0.3762	0.25128	0.16389	0.2533	0.14776
418.06	19.265	31.25			427.49	0.87496	0.7397	0.63967	0.39063	0.28273	0.18363	0.27797	0.16331
418.84	19.473	32.551			428.27	0.86293	0.76506	0.64328	0.39694	0.28033	0.19996	0.27786	0.17622
419.63	19.587	33.648			429.06	0.84162	0.76734	0.61161	0.3848	0.2619	0.1817	0.26872	0.16889
420.41	19.502	35.339			429.84	0.81863	0.78168	0.58105	0.37788	0.26058	0.17228	0.251	0.15251
421.2	19.683	36.664			430.63	0.81725	0.79888	0.61445	0.38212	0.27754	0.18597	0.28632	0.17044
421.99	19.833	37.963			431.41	0.77361	0.80697	0.65686	0.4194	0.30446	0.20497	0.30177	0.1743
422.77	19.903	38.997			432.2	0.73673	0.8023	0.64951	0.41156	0.29654	0.19603	0.2847	0.16018
423.56	19.603	40.583			432.98	0.69454	0.81374	0.6122	0.39471	0.30153	0.17041	0.24832	0.1394
424.34	19.362	41.078			433.77	0.69649	0.82538	0.62107	0.41183	0.31428	0.17536	0.25175	0.16587
425.13	19.467	41.932			434.55	0.67024	0.84865	0.65734	0.42276	0.34606	0.19241	0.26807	0.18602
425.91	19.108	42.354			435.33	0.63715	0.85539	0.65598	0.39699	0.32917	0.19811	0.24876	0.17603
426.7	19.717	42.927			436.12	0.62981	0.86429	0.65633	0.40141	0.33651	0.21002	0.26423	0.18103
427.49	19.739	43.392			436.9	0.61399	0.87597	0.6565	0.42192	0.34941	0.20613	0.27099	0.17881
428.27	19.365	43.453			437.69	0.58208	0.90769	0.66185	0.43167	0.33519	0.20152	0.29657	0.17448
429.06	19.292	43.171			438.47	0.53002	0.91568	0.65117	0.4132	0.31109	0.18173	0.26979	0.17164
429.84	19.118	42.148			439.26	0.54874	0.92426	0.66493	0.44058	0.31994	0.2073	0.28122	0.18215
430.63	19.344	42.252			440.04	0.55728	0.93622	0.66778	0.45107	0.34462	0.21291	0.27129	0.18453
431.41	19.013	41.383			440.82	0.53688	0.95727	0.67018	0.46085	0.33748	0.21955	0.27627	0.18885
432.2	19.239	40.466			441.61	0.51598	0.96622	0.67937	0.46938	0.34516	0.20889	0.27878	0.19114
432.98	18.344	38.869			442.39	0.52104	0.98199	0.6955	0.49896	0.36708	0.23882	0.29883	0.20043
433.77	18.272	38.065			443.18	0.52051	0.9834	0.678	0.48713	0.37319	0.23228	0.29573	0.20191
434.55	18.566	37.267			443.96	0.50419	0.99233	0.66801	0.46224	0.36979	0.23907	0.29162	0.19922
435.33	18.583	36.18			444.74	0.50594	0.99486	0.67087	0.45765	0.37187	0.23443	0.29713	0.19444
436.12	18.431	34.662			445.53	0.52717	1	0.68023	0.48036	0.39438	0.26435	0.31019	0.2098
436.9	18.742	33.74			446.31	0.52203	0.96828	0.6634	0.47616	0.3935	0.26091	0.29724	0.21234
437.69	18.603	32.64			447.09	0.51179	0.94197	0.6602	0.48762	0.40852	0.2713	0.29812	0.22167
438.47	18.8	31.893			447.88	0.49408	0.9326	0.67238	0.50099	0.41553	0.26803	0.30536	0.22816
439.26	18.934	31.543			448.66	0.50022	0.92636	0.68094	0.51329	0.42925	0.28539	0.3128	0.23491
440.04	18.621	29.883			449.44	0.49256	0.89914	0.66623	0.49959	0.41637	0.28797	0.29233	0.21195
440.82	18.585	28.959			450.23	0.48982	0.86981	0.65328	0.48879	0.41609	0.29668	0.3022	0.21796
441.61	18.703	28.189			451.01	0.487	0.83984	0.65618	0.48796	0.43062	0.29745	0.31304	0.22335
442.39	18.543	27.285			451.79	0.47339	0.79619	0.64256	0.48751	0.43537	0.29003	0.30427	0.23014
443.18	18.43	26.837			452.58	0.4631	0.75672	0.64405	0.47859	0.42126	0.3078	0.28786	0.23007
443.96	18.559	25.967			453.36	0.45771	0.72822	0.65682	0.47154	0.41896	0.32566	0.29504	0.24531
444.74	18.842	25.89			454.14	0.47806	0.70267	0.67617	0.50649	0.44943	0.34612	0.31723	0.26292
445.53	18.378	25.171			454.93	0.48138	0.67357	0.67719	0.53888	0.46606	0.34066	0.32878	0.26336
446.31	18.14	24.397			455.71	0.4783	0.64815	0.69638	0.55088	0.46415	0.33884	0.32998	0.25553
447.09	18.144	24.052			456.49	0.48521	0.6231	0.7049	0.54159	0.46772	0.35274	0.33157	0.26544
447.88	18.348	24.025			457.27	0.50399	0.5975	0.70801	0.54496	0.46953	0.37391	0.34161	0.2865
448.66	18.031	23.545			458.06	0.51733	0.56465	0.71476	0.54895	0.46179	0.38471	0.35248	0.29839
449.44	18.417	23.373			458.84	0.50819	0.53729	0.73813	0.55054	0.45601	0.38624	0.35271	0.30335
450.23	18.405	22.715			459.62	0.51474	0.52037	0.75832	0.57492	0.47737	0.40316	0.36027	0.31337
451.01	18.262	22.615			460.4	0.52001	0.50188	0.7622	0.60252	0.49357	0.42106	0.38015	0.32784
451.79	18.331	22.232			461.18	0.52068	0.48205	0.75919	0.60288	0.48785	0.41176	0.39126	0.32133
452.58	17.795	22.113			461.97	0.51507	0.46696	0.74665	0.586	0.48692	0.41515	0.39631	0.31831
453.36	18.098	21.925			462.75	0.5095	0.46624	0.76406	0.57789	0.50717	0.42903	0.39646	0.32087
454.14	18.125	21.689			463.53	0.50331	0.44905	0.77385	0.59088	0.52255	0.44311	0.40593	0.33487
454.93	18.313	21.605			464.31	0.49957	0.42811	0.78249	0.59382	0.50866	0.43655	0.3895	0.33828
455.71	18.234	21.732			465.09	0.51017	0.41349	0.77768	0.59437	0.49278	0.43746	0.38563	0.34125
456.49	18.253	21.406			465.88	0.50433	0.40726	0.78145	0.59846	0.49981	0.43912	0.38728	0.33962
457.27	18.251	21.37			466.66	0.48644	0.39158	0.78108	0.60447	0.50609	0.43684	0.39693	0.3395
458.06	18.014	21.328			467.44	0.47481	0.38219	0.78337	0.60882	0.50891	0.44635	0.39928	0.34509
458.84	18.169	21.632			468.22	0.49429	0.38411	0.80581	0.61216	0.51244	0.4593	0.40546	0.35795
459.62	18.435	21.376			469	0.50552	0.38098	0.81267	0.62102	0.51601	0.45791	0.41115	0.35202
460.4	18.428	21.429			469.78	0.49169	0.36824	0.8048	0.61501	0.50175	0.44652	0.41508	0.35067
461.18	18.495	21.359			470.56	0.47522	0.36066	0.79205	0.61862	0.48443	0.44645	0.42678	0.34976
461.97	18.467	20.763			471.34	0.47594	0.35569	0.79639	0.61989	0.4869	0.45051	0.43071	0.35919
462.75	18.204	20.835			472.13	0.49129	0.35895	0.80722	0.61164	0.50395	0.4526	0.42964	0.35872
463.53	18.356	20.506			472.91	0.48721	0.35779	0.82219	0.62141	0.51663	0.45435	0.43458	0.36333
464.31	18.461	20.684			473.69	0.4895	0.36002	0.83719	0.64445	0.51489	0.46003	0.44748	0.3597
465.09	18.329	20.799			474.47	0.47852	0.35642	0.83725	0.65152	0.50111	0.46057	0.44845	0.35529
465.88	18.175	20.717			475.25	0.48993	0.36245	0.8552	0.64577	0.49647	0.46471	0.45361	0.3571
466.66	18.414	20.333			476.03	0.48937	0.36326	0.86635	0.65507	0.50486	0.46582	0.45684	0.36226
467.44	18.297	20.443			476.81	0.48391	0.35123	0.87435	0.65763	0.51317	0.4638	0.46037	0.3643
468.22	18.073	20.018			477.59	0.46708	0.34558	0.87121	0.6532	0.51711	0.45686	0.46289	0.36144
469	17.93	20.19			478.37	0.46678	0.34757	0.87939	0.65386	0.51737	0.45183	0.47265	0.36587
469.78	18.37	20.155			479.15	0.46984	0.352	0.89584	0.65974	0.52407	0.45488	0.4778	0.36777
470.56	18.52	20.389			479.93	0.46932	0.34622	0.91722	0.67122	0.51987	0.46402	0.47836	0.37107
471.34	18.522	20.143			480.71	0.4554	0.34916	0.93296	0.67164	0.50906	0.47275	0.48538	0.36457
472.13	18.371	20.096			481.49	0.45007	0.34727	0.93318	0.67464	0.50305	0.47654	0.49287	0.36516
472.91	18.375	20.07			482.27	0.44882	0.34747	0.93983	0.67939	0.51563	0.4768	0.50393	0.36879
473.69	18.42	20.28			483.05	0.45097	0.34973	0.95711	0.69808	0.52457	0.48187	0.51	0.38007
474.47	18.498	19.882			483.83	0.44369	0.34678	0.97497	0.70515	0.53302	0.48947	0.51333	0.37611
475.25	18.231	19.759			484.61	0.43575	0.33439	0.98199	0.70499	0.53509	0.4854	0.5052	0.37881
476.03	18.366	19.916			485.39	0.43313	0.33949	0.98822	0.71417	0.54146	0.49036	0.51186	0.38169
476.81	18.34	19.492			486.17	0.4163	0.33993	0.98929	0.71165	0.53348	0.49324	0.52126	0.38321
477.59	18.142	19.433			486.95	0.39795	0.3276	0.99294	0.69994	0.52155	0.49953	0.52093	0.37342
478.37	18.441	19.77			487.73	0.39542	0.31888	0.98816	0.70063	0.51845	0.49199	0.50389	0.37173
479.15	18.391	19.499			488.51	0.40683	0.32911	0.99737	0.71325	0.52091	0.50141	0.50672	0.38021
479.93	18.075	19.545			489.29	0.40875	0.34185	1	0.72637	0.53226	0.51095	0.52495	0.38884
480.71	18.516	19.742			490.07	0.40388	0.33915	0.99691	0.728	0.53766	0.51458	0.53005	0.38844
481.49	18.641	19.681			490.85	0.39955	0.33379	0.98763	0.73344	0.54185	0.50961	0.51762	0.37815
482.27	18.621	19.939			491.63	0.38425	0.32618	0.98133	0.72422	0.53589	0.51307	0.50359	0.37879
483.05	18.643	19.646			492.41	0.37051	0.33173	0.97723	0.72552	0.53659	0.51859	0.50027	0.38217
483.83	18.397	18.99			493.19	0.3672	0.33702	0.96693	0.73999	0.53921	0.52373	0.51198	0.38898
484.61	18.725	19.663			493.96	0.37266	0.34274	0.96913	0.75725	0.55047	0.52809	0.52508	0.39254
485.39	18.754	19.547			494.74	0.37963	0.34073	0.97393	0.7602	0.55613	0.53791	0.52631	0.39393
486.17	18.556	19.475			495.52	0.3854	0.34183	0.97208	0.7597	0.55102	0.54312	0.52048	0.39042
486.95	18.574	19.268			496.3	0.38121	0.34351	0.95526	0.76763	0.54376	0.54365	0.52056	0.39101
487.73	18.524	18.971			497.08	0.37235	0.33684	0.93113	0.76651	0.54867	0.54946	0.51392	0.39776
488.51	18.654	19.185			497.86	0.37123	0.33185	0.91758	0.77046	0.54853	0.55204	0.50864	0.39902
489.29	18.687	19.199			498.64	0.36947	0.32571	0.91304	0.77867	0.54716	0.55162	0.50476	0.39343
490.07	18.602	19.042			499.41	0.36722	0.33329	0.92376	0.79061	0.54493	0.55576	0.51099	0.3948
490.85	18.593	19.103			500.19	0.37273	0.33206	0.9252	0.79431	0.55838	0.56663	0.51011	0.40282
491.63	18.916	19.104			500.97	0.37226	0.33917	0.92552	0.8146	0.56834	0.57427	0.51513	0.40678
492.41	19.05	19.259			501.75	0.36429	0.3357	0.91921	0.82456	0.56769	0.57209	0.50868	0.4061
493.19	18.917	19.158			502.53	0.3559	0.33342	0.91442	0.82214	0.56477	0.57294	0.50725	0.41082
493.96	18.861	18.688			503.31	0.36351	0.32576	0.90764	0.8162	0.57514	0.57465	0.50915	0.41997
494.74	19.542	18.721			504.08	0.36739	0.33172	0.91272	0.82967	0.58652	0.58268	0.52367	0.42144
495.52	19.719	19.193			504.86	0.35902	0.33478	0.9227	0.83827	0.58392	0.58894	0.52792	0.41915
496.3	19.8	19.138			505.64	0.34981	0.32978	0.92722	0.84227	0.58553	0.59247	0.52024	0.4179
497.08	20.068	18.989			506.42	0.34583	0.32168	0.92206	0.83674	0.58865	0.58746	0.50999	0.41908
497.86	19.785	18.934			507.19	0.35357	0.31752	0.9162	0.83586	0.59053	0.59128	0.51267	0.4147
498.64	20.418	18.873			507.97	0.36002	0.3202	0.91927	0.84191	0.59471	0.60005	0.52457	0.41719
499.41	20.926	18.908			508.75	0.35757	0.32186	0.91618	0.84257	0.58967	0.60376	0.52529	0.41717
500.19	20.882	18.717			509.53	0.34526	0.31593	0.90646	0.84302	0.5888	0.60615	0.5268	0.42059
500.97	20.777	18.568			510.3	0.33424	0.30455	0.88867	0.84236	0.58021	0.60503	0.52024	0.41542
501.75	21.089	18.536			511.08	0.32976	0.29737	0.88245	0.84633	0.58166	0.59959	0.51759	0.41482
502.53	21.711	18.802			511.86	0.33572	0.29889	0.87222	0.84462	0.58916	0.59639	0.51794	0.41762
503.31	22.18	18.57			512.64	0.33405	0.29582	0.86332	0.84022	0.59801	0.60249	0.52061	0.42286
504.08	22.684	18.382			513.41	0.34148	0.29967	0.86202	0.85198	0.60905	0.61112	0.52522	0.42664
504.86	23.507	18.419			514.19	0.33206	0.29234	0.854	0.86438	0.60324	0.60767	0.5234	0.42197
505.64	24.4	18.358			514.97	0.32054	0.28315	0.83399	0.87258	0.6005	0.6029	0.52236	0.42241
506.42	25.682	18.539			515.74	0.30798	0.28134	0.81365	0.8696	0.60255	0.60483	0.51808	0.42559
507.19	26.96	18.696			516.52	0.31771	0.2859	0.8065	0.8745	0.61555	0.61312	0.52451	0.43472
507.97	28.593	18.753			517.3	0.31931	0.28282	0.7945	0.88672	0.62195	0.61625	0.52056	0.43962
508.75	30.425	19.107			518.07	0.32224	0.27857	0.78205	0.90329	0.62488	0.61855	0.52591	0.44635
509.53	31.952	18.756			518.85	0.32819	0.27532	0.76615	0.91936	0.62747	0.6192	0.52727	0.44297
510.3	33.791	18.756			519.63	0.33433	0.27836	0.75547	0.93522	0.633	0.62336	0.54035	0.44208
511.08	36.057	18.423			520.4	0.3294	0.27794	0.73909	0.93943	0.64544	0.62887	0.54482	0.44366
511.86	39.453	18.53			521.18	0.33448	0.2787	0.72202	0.94518	0.65477	0.64001	0.54579	0.45141
512.64	42.656	18.553			521.95	0.33223	0.27061	0.69646	0.95358	0.65096	0.63734	0.54046	0.45171
513.41	45.726	18.528			522.73	0.33025	0.26723	0.67987	0.97113	0.65654	0.63779	0.54427	0.45522
514.19	49.354	18.476			523.51	0.32436	0.2678	0.67093	0.97848	0.66742	0.63818	0.55269	0.4564
514.97	53.605	18.63			524.28	0.33016	0.27294	0.65863	0.98603	0.6789	0.64197	0.55491	0.46239
515.74	57.861	18.603			525.06	0.33019	0.27119	0.63536	0.99187	0.67813	0.64382	0.55326	0.46111
516.52	61.039	18.427			525.83	0.33642	0.26634	0.61472	1	0.68728	0.65232	0.55068	0.46308
517.3	64.478	18.3			526.61	0.33481	0.26675	0.60493	0.99822	0.69998	0.66395	0.55803	0.46564
518.07	67.618	18.24			527.39	0.32862	0.26657	0.58883	0.99137	0.71841	0.66997	0.56738	0.47277
518.85	71.384	18.335			528.16	0.31469	0.26056	0.56292	0.98451	0.72198	0.6654	0.57168	0.47247
519.63	73.669	18.182			528.94	0.31809	0.25916	0.54925	0.99006	0.73175	0.66775	0.57629	0.47461
520.4	76.298	18.501			529.71	0.32577	0.26409	0.53915	0.99416	0.74269	0.67433	0.58103	0.48114
521.18	79.022	18.635			530.49	0.32728	0.26255	0.52329	0.9873	0.75609	0.67918	0.5802	0.48519
521.95	80.069	18.371			531.26	0.31359	0.2556	0.49899	0.96934	0.76192	0.67597	0.58269	0.48238
522.73	80.435	18.363			532.04	0.30995	0.25223	0.49157	0.95962	0.77511	0.68522	0.59142	0.48137
523.51	81.705	18.443			532.81	0.30712	0.25006	0.48239	0.95284	0.78696	0.69078	0.5911	0.48745
524.28	82.142	18.505			533.59	0.31367	0.2477	0.46845	0.94887	0.80452	0.69982	0.5928	0.49695
525.06	82.245	18.392			534.36	0.318	0.25086	0.45366	0.93707	0.8157	0.70657	0.59539	0.5022
525.83	81.409	18.371			535.14	0.31588	0.25148	0.4419	0.91662	0.82145	0.71067	0.59556	0.5003
526.61	81.29	18.1			535.91	0.30772	0.24441	0.42725	0.88418	0.8204	0.71008	0.59359	0.49967
527.39	80.768	18.213			536.69	0.30829	0.23902	0.41063	0.86994	0.82609	0.71744	0.59949	0.50322
528.16	80.319	18.28			537.46	0.31378	0.24195	0.40633	0.86721	0.84423	0.73101	0.6143	0.51203
528.94	79.112	18.265			538.24	0.31768	0.25015	0.40356	0.86388	0.85805	0.74011	0.62763	0.52079
529.71	77.458	18.21			539.01	0.3079	0.24778	0.40097	0.84144	0.86273	0.74867	0.63373	0.52952
530.49	76.359	18.12			539.78	0.30586	0.25093	0.39874	0.82363	0.8679	0.75694	0.63771	0.53871
531.26	75.23	18.354			540.56	0.30714	0.24801	0.39174	0.80953	0.87521	0.76569	0.63751	0.54478
532.04	73.89	18.321			541.33	0.31145	0.24498	0.37924	0.79761	0.87736	0.77127	0.63655	0.54184
532.81	71.286	18.106			542.11	0.30446	0.23546	0.36375	0.78313	0.88006	0.77535	0.63749	0.54131
533.59	68.186	17.874			542.88	0.31024	0.24495	0.36716	0.76991	0.89621	0.78735	0.64943	0.55082
534.36	66.029	17.88			543.66	0.31382	0.25012	0.36627	0.75077	0.91037	0.80397	0.65992	0.56415
535.14	63.409	17.95			544.43	0.30748	0.24607	0.35475	0.72745	0.91129	0.81231	0.66361	0.56384
535.91	61.338	17.987			545.2	0.30288	0.24349	0.34634	0.71019	0.91162	0.81623	0.66814	0.57164
536.69	60.075	18.348			545.98	0.30533	0.24741	0.34354	0.69866	0.91908	0.82978	0.66633	0.58065
537.46	58.123	18.353			546.75	0.30891	0.24674	0.34124	0.68229	0.93392	0.84229	0.66729	0.59434
538.24	55.813	18.188			547.52	0.31402	0.24271	0.33674	0.66796	0.94863	0.84795	0.67637	0.60139
539.01	53.659	18.228			548.3	0.31712	0.2448	0.33869	0.65192	0.95941	0.85562	0.6911	0.60939
539.78	51.911	18.235			549.07	0.31723	0.24865	0.33	0.64581	0.97118	0.86974	0.70303	0.61447
540.56	50.072	17.929			549.85	0.31481	0.24888	0.32	0.63842	0.98273	0.88366	0.71178	0.61845
541.33	48.132	17.683			550.62	0.30995	0.2425	0.31161	0.61962	0.99042	0.89201	0.71951	0.62236
542.11	46.645	18.015			551.39	0.30489	0.2371	0.3126	0.60112	0.99292	0.89784	0.72614	0.62838
542.88	45.304	18.08			552.17	0.30063	0.23927	0.31389	0.58606	0.99879	0.90127	0.73931	0.63829
543.66	43.907	18.002			552.94	0.30028	0.24261	0.32058	0.57879	1	0.91363	0.7522	0.64553
544.43	41.634	17.683			553.71	0.29555	0.24331	0.3197	0.56446	0.99615	0.91904	0.75783	0.65119
545.2	40.146	17.761			554.48	0.29474	0.24127	0.31336	0.55218	0.99415	0.92622	0.75539	0.65408
545.98	39.197	17.938			555.26	0.29479	0.23487	0.30176	0.52585	0.99023	0.93916	0.75789	0.65585
546.75	37.863	17.782			556.03	0.30117	0.23372	0.30363	0.51513	0.9841	0.96024	0.76986	0.66234
547.52	36.866	17.963			556.8	0.30041	0.23512	0.30599	0.51759	0.98042	0.96827	0.78709	0.66893
548.3	35.816	17.913			557.58	0.28981	0.23442	0.30014	0.51298	0.96996	0.96762	0.79264	0.6686
549.07	34.98	17.811			558.35	0.28388	0.22897	0.28928	0.49085	0.95469	0.96749	0.79386	0.67136
549.85	33.518	17.84			559.12	0.28337	0.22449	0.28671	0.4733	0.94152	0.96923	0.79204	0.67663
550.62	32.981	17.877			559.89	0.28508	0.21909	0.28329	0.46199	0.92513	0.97032	0.80136	0.67876
551.39	32.375	17.934			560.67	0.27984	0.21485	0.2762	0.44948	0.90701	0.97465	0.80627	0.67729
552.17	32.021	18.129			561.44	0.27571	0.21145	0.26524	0.43928	0.88786	0.98225	0.80876	0.68428
552.94	31.425	18.011			562.21	0.26544	0.2076	0.25757	0.42473	0.87331	0.99249	0.80968	0.69287
553.71	30.392	18.158			562.98	0.26398	0.20735	0.25733	0.41727	0.85274	0.99966	0.82564	0.70141
554.48	29.72	17.85			563.75	0.26022	0.20991	0.25977	0.4105	0.83274	1	0.83796	0.70871
555.26	28.563	17.72			564.53	0.26295	0.20747	0.25732	0.41163	0.81334	0.99095	0.84633	0.71788
556.03	27.867	17.643			565.3	0.25474	0.20012	0.24738	0.39517	0.79346	0.98708	0.84663	0.72284
556.8	27.472	17.916			566.07	0.24934	0.19265	0.23948	0.38073	0.77249	0.98389	0.85302	0.7321
557.58	27.235	18.057			566.84	0.24171	0.19164	0.23422	0.37182	0.74448	0.97879	0.85889	0.73571
558.35	26.724	18.2			567.61	0.23779	0.19278	0.2277	0.37237	0.72693	0.97007	0.87067	0.74608
559.12	26.254	18.036			568.38	0.24075	0.19468	0.22895	0.37411	0.71014	0.97137	0.88264	0.75855
559.89	25.594	18.001			569.16	0.24662	0.19798	0.23159	0.37411	0.6968	0.96694	0.90311	0.77438
560.67	25.24	18.014			569.93	0.24617	0.19528	0.22823	0.36399	0.67592	0.96202	0.91264	0.78513
561.44	24.663	17.687			570.7	0.23568	0.18807	0.21664	0.35034	0.65678	0.95039	0.92374	0.79945
562.21	24.328	17.864			571.47	0.23022	0.18135	0.21073	0.3383	0.62849	0.93751	0.92653	0.80459
562.98	24.226	17.863			572.24	0.22826	0.18293	0.2107	0.33731	0.61143	0.92432	0.93973	0.80569
563.75	23.74	17.755			573.01	0.23396	0.18319	0.22005	0.33858	0.59741	0.91949	0.95107	0.81491
564.53	23.297	17.689			573.78	0.23987	0.18607	0.22332	0.34087	0.58931	0.91382	0.96718	0.8295
565.3	23.004	17.909			574.55	0.23736	0.18717	0.22051	0.33969	0.56646	0.90114	0.97727	0.84124
566.07	23.048	18.216			575.33	0.23326	0.18709	0.21096	0.32987	0.55029	0.8896	0.98412	0.85515
566.84	23.223	18.154			576.1	0.23384	0.18421	0.21362	0.32591	0.5329	0.87915	0.9957	0.87016
567.61	23.031	17.981			576.87	0.23454	0.18303	0.21274	0.32146	0.52509	0.868	0.99716	0.88102
568.38	22.844	17.933			577.64	0.22367	0.17991	0.21149	0.32342	0.51075	0.85849	1	0.88385
569.16	22.709	17.834			578.41	0.22337	0.1773	0.20526	0.31568	0.49505	0.85224	0.99466	0.89399
569.93	22.41	17.71			579.18	0.22542	0.17521	0.20535	0.30984	0.48067	0.84372	0.99354	0.90382
570.7	21.771	17.367			579.95	0.22701	0.1764	0.20357	0.30054	0.46516	0.82945	0.98306	0.91598
571.47	21.68	17.756			580.72	0.21059	0.17412	0.19744	0.29093	0.44694	0.81165	0.97166	0.91941
572.24	21.723	17.912			581.49	0.20885	0.17389	0.19307	0.28973	0.43098	0.79926	0.96217	0.93069
573.01	21.819	18.064			582.26	0.21874	0.17463	0.19501	0.29964	0.42769	0.79714	0.96057	0.94028
573.78	21.47	18.112			583.03	0.22134	0.1724	0.1942	0.29531	0.41216	0.78795	0.95258	0.94905
574.55	21.243	18.005			583.8	0.21483	0.16629	0.191	0.2836	0.39896	0.77412	0.93231	0.95519
575.33	21.307	18.018			584.57	0.20655	0.16348	0.18475	0.27265	0.38582	0.75719	0.912	0.96354
576.1	21.111	18.079			585.34	0.20768	0.16501	0.18376	0.2738	0.37939	0.74478	0.89512	0.97026
576.87	20.737	17.935			586.11	0.20364	0.16302	0.18033	0.27288	0.36494	0.72966	0.87656	0.9778
577.64	20.647	17.631			586.88	0.19627	0.15897	0.17541	0.27175	0.35329	0.71662	0.8554	0.98832
578.41	20.52	17.507			587.65	0.19425	0.15766	0.171	0.26188	0.34329	0.7017	0.83914	0.99483
579.18	20.73	17.924			588.42	0.19909	0.15784	0.17214	0.25283	0.33485	0.68677	0.81933	0.99932
579.95	20.835	18.163			589.19	0.20123	0.15214	0.17024	0.2495	0.32484	0.67503	0.79682	1
580.72	20.981	18.397			589.96	0.19526	0.15054	0.16237	0.24748	0.31128	0.65934	0.76896	0.99973
581.49	20.73	18.418			590.73	0.19316	0.15249	0.16094	0.2494	0.30245	0.6405	0.74128	0.99099
582.26	20.502	18.022			591.5	0.19781	0.1558	0.17515	0.24875	0.30013	0.62679	0.71726	0.98773
583.03	20.454	17.863			592.27	0.1945	0.15255	0.17504	0.24109	0.29394	0.61356	0.69791	0.98173
583.8	20.251	17.787			593.04	0.19414	0.14803	0.16799	0.22902	0.28722	0.59837	0.67796	0.97784
584.57	20.055	17.735			593.8	0.18925	0.14789	0.16034	0.226	0.28123	0.58108	0.6522	0.96695
585.34	20.041	18.005			594.57	0.18561	0.1486	0.16282	0.2292	0.27195	0.56621	0.62951	0.96009
586.11	19.934	18.257			595.34	0.17901	0.1473	0.16015	0.23209	0.26326	0.55177	0.61	0.95097
586.88	19.974	18.231			596.11	0.17622	0.14202	0.15668	0.22824	0.26001	0.54061	0.59094	0.94688
587.65	19.651	17.965			596.88	0.17945	0.14359	0.15887	0.2251	0.25709	0.53003	0.56856	0.93881
588.42	19.788	17.853			597.65	0.17578	0.14649	0.15859	0.21848	0.24833	0.51515	0.54509	0.92623
589.19	19.701	17.881			598.42	0.17925	0.14526	0.16029	0.21489	0.24518	0.5028	0.52171	0.91269
589.96	19.681	17.77			599.19	0.1815	0.13897	0.15918	0.21122	0.24207	0.48923	0.50339	0.89796
590.73	19.692	17.86			599.95	0.18512	0.13969	0.16127	0.2159	0.2391	0.47842	0.49235	0.88347
591.5	19.583	17.959			600.72	0.18016	0.14473	0.1633	0.22317	0.2336	0.46512	0.47701	0.86606
592.27	19.654	18.099			601.49	0.17768	0.14622	0.15947	0.2227	0.2309	0.45377	0.45156	0.84864
593.04	19.51	18.056			602.26	0.17423	0.14385	0.15398	0.21511	0.22862	0.4393	0.4287	0.82471
593.8	19.665	18.107			603.03	0.17032	0.13853	0.15139	0.20449	0.22467	0.42662	0.41356	0.79962
594.57	19.531	18.254			603.8	0.16868	0.13445	0.15314	0.20131	0.21549	0.41697	0.39929	0.78283
595.34	19.445	18.309			604.56	0.16738	0.1335	0.15157	0.20219	0.20651	0.40497	0.38536	0.76258
596.11	19.44	18.041			605.33	0.17062	0.13997	0.15538	0.20617	0.21213	0.3951	0.37543	0.74056
596.88	19.331	18.036			606.1	0.17092	0.14037	0.16001	0.20928	0.21385	0.38378	0.3635	0.71676
597.65	19.555	18.046			606.87	0.17036	0.13909	0.15696	0.2103	0.21368	0.37379	0.35086	0.69741
598.42	19.781	18.305			607.64	0.16802	0.13691	0.15255	0.21361	0.2079	0.36348	0.34051	0.67936
599.19	19.548	18.071			608.4	0.16441	0.13485	0.15143	0.20632	0.20163	0.35119	0.32418	0.65695
599.95	19.497	18.197			609.17	0.15701	0.12905	0.146	0.19401	0.19249	0.33691	0.30424	0.63161
					609.94	0.16235	0.12939	0.14297	0.19213	0.19653	0.32819	0.29786	0.60419
					610.71	0.16534	0.12934	0.14705	0.19752	0.20013	0.32493	0.29794	0.58868
					611.47	0.1676	0.13091	0.14899	0.20193	0.19702	0.31841	0.28957	0.57102
					612.24	0.16172	0.12469	0.14097	0.1948	0.18687	0.30441	0.26942	0.54919
					613.01	0.15911	0.11836	0.13567	0.1873	0.18223	0.29109	0.25557	0.52258
					613.77	0.14952	0.1102	0.13063	0.17897	0.17513	0.27628	0.2466	0.50344
					614.54	0.15209	0.1166	0.13546	0.1902	0.17775	0.27331	0.24743	0.49305
					615.31	0.15143	0.12026	0.13802	0.19393	0.1723	0.26959	0.23583	0.47526
					616.08	0.14723	0.11759	0.133	0.17935	0.16811	0.26078	0.22334	0.4511
					616.84	0.14224	0.10963	0.12546	0.16229	0.15852	0.24537	0.21372	0.4298
					617.61	0.14108	0.10575	0.12331	0.15568	0.15349	0.2375	0.2108	0.41345
					618.38	0.13762	0.10235	0.12208	0.15425	0.1441	0.22747	0.19911	0.3935
					619.14	0.13506	0.10114	0.12172	0.15381	0.14102	0.21613	0.1903	0.37533
					619.91	0.13042	0.10005	0.12069	0.15725	0.1376	0.20307	0.18306	0.36347
					620.68	0.11718	0.09112	0.10764	0.13846	0.13128	0.19081	0.16942	0.34173
					621.44	0.10829	0.08629	0.09691	0.1211	0.12666	0.18034	0.15449	0.32175
					622.21	0.10235	0.08698	0.09562	0.11384	0.11769	0.1728	0.14646	0.30512
					622.97	0.09807	0.08534	0.08538	0.11622	0.11187	0.16298	0.14193	0.28918
					623.74	0.0813	0.07744	0.06705	0.10336	0.10506	0.15214	0.1302	0.26759
					624.51	0.07928	0.07587	0.06388	0.09785	0.10817	0.15157	0.12531	0.2583
					625.27	0.07548	0.07271	0.07025	0.09138	0.10034	0.14599	0.112	0.2511
					626.04	0.07407	0.0659	0.06545	0.0898	0.08648	0.13715	0.10296	0.23619
					626.8	0.06337	0.05579	0.06177	0.08425	0.07473	0.12464	0.09611	0.21921
					627.57	0.06451	0.05479	0.05989	0.08602	0.07532	0.12072	0.0957	0.2112
					628.34	0.0592	0.05075	0.05436	0.07938	0.07211	0.11572	0.08622	0.20131
					629.1	0.05149	0.0445	0.03844	0.06902	0.06487	0.1087	0.08224	0.18461
					629.87	0.03762	0.03413	0.02914	0.05602	0.05798	0.09627	0.07183	0.16377

## Sheet: Fig. 4b
Fig. 4b
(X)	(Y)	(Y)	(Y)	(Y)	(Y)	(Y)	(Y)	(Y)	(Y)	(Y)	(Y)	(Y)	(Y)	(Y)	(Y)	(Y)	(Y)	(Y)	(Y)	(Y)	(Y)	(Y)	(Y)	(Y)	(Y)	(Y)	(Y)	(Y)	(Y)	(Y)	(Y)	(Y)	(Y)	(Y)	(Y)	(Y)	(Y)	(Y)	(Y)	(Y)
1	0.3566	0.3418	0.3333	0.352	0.353	0.3342	0.3618	0.3696	0.3441	0.3597	0.3454	0.3503	0.3461	0.3692	0.3427	0.3624	0.3452	0.3497	0.3588	0.3543	0.3446	0.3335	0.3475	0.3451	0.3482	0.3552	0.3517	0.3598	0.3447	0.3571	0.3363	0.3557	0.3432	0.3349	0.3588	0.3527	0.3371	0.3521	0.3594	0.3603

## Sheet: Fig. 5g, 5h, 5i
Fig. 5g												Fig. 5h					Fig. 5i
(X)	10 ℃ (Y)	15 ℃ (Y)	20 ℃ (Y)	25 ℃ (Y)	30 ℃ (Y)	35 ℃ (Y)	40 ℃ (Y)	45 ℃ (Y)	50 ℃ (Y)			(Y)	(X1)	(X2)			(X)	cube 1 (Y)	cube 9 (Y)
480.71	16.399	17.337	18.514	20.265	15.159	24.535	27.604	28.527	31.18			1	482.27	648.98			0.5	616.08	472.13
481.49	16.128	17.162	18.563	20.559	14.829	25.118	26.647	29.392	32.078			2	461.18	593.04			1	513.41	428.27
482.27	15.942	17.366	18.598	20.82	14.71	23.443	26.892	28.626	30.021			3	424.34	550.62			1.5	610.71	472.13
483.05	16.112	17.527	18.943	20.768	15.464	24.043	26.331	28.905	31.732			4	459.62	562.98			2	511.08	427.49
483.83	16.197	17.488	18.81	20.875	15.13	23.614	26.397	28.179	31.119			5	438.47	538.24			2.5	617.61	472.91
484.61	16.116	17.668	19.009	20.484	15.094	24.058	26.814	28.994	31.562			6	408.61	511.08			3	511.08	427.49
485.39	16.644	18.061	18.898	21.286	15.597	23.87	25.905	29.601	31.673			7	414.91	518.85			3.5	616.08	465.88
486.17	16.484	18.091	19.303	21.436	15.658	23.054	25.894	29.187	31.573			8	408.61	505.64			4	511.08	428.27
486.95	16.459	17.613	19.136	21.527	15.24	22.786	26.26	29.629	32.003			9	407.83	477.59			4.5	611.47	472.13
487.73	16.319	17.91	19.011	21.193	15.527	23.293	26.307	30.134	32.086								5	513.41	425.13
488.51	17.187	18.278	19.784	22.182	16.276	23.107	26.456	29.705	31.706								5.5	612.24	469.78
489.29	16.726	18.137	19.601	21.81	16.362	22.78	25.462	30.354	32.282								6	514.19	425.13
490.07	16.709	18.01	19.371	22.296	16.761	23.358	26.279	30.195	32.467								6.5	610.71	469.78
490.85	16.574	18.097	19.594	22.183	16.531	22.884	25.585	30.288	32.857								7	506.42	427.49
491.63	16.249	17.899	19.194	21.674	16.155	22.397	25.869	30.897	33.032								7.5	609.17	471.34
492.41	16.765	18.237	19.458	22.436	16.681	22.902	25.422	31.316	32.987								8	511.08	428.27
493.19	16.902	18.518	19.645	22.604	16.687	23.396	26.085	31.493	33.728								8.5	609.94	468.22
493.96	17.278	18.217	19.424	22.581	17.189	23.172	26.174	31.969	33.462								9	509.53	428.27
494.74	17.06	18.063	20.384	22.977	17.06	22.661	25.514	31.978	33.702								9.5	610.71	466.66
495.52	16.684	18.457	19.691	22.651	16.771	23.776	26.276	32.563	33.719								10	511.08	425.91
496.3	17.12	18.658	20.118	23.507	17.434	23.127	26.945	32.637	34.193
497.08	17.412	19.096	20.337	23.214	17.8	23.729	27.346	33.254	34.19
497.86	18.037	18.928	20.902	24.058	18.329	22.767	26.904	33.337	34.228
498.64	17.927	19.652	20.966	24.568	18.649	23.706	26.771	33.134	34.455
499.41	18.466	20.068	21.647	24.925	19.008	23.23	28.131	34.112	34.535
500.19	18.329	20.031	21.467	25.071	18.854	23.465	28.205	33.927	33.948
500.97	18.422	19.517	21.042	24.785	19.043	23.808	28.646	33.941	34.611
501.75	18.682	19.925	21.521	25.769	19.174	24.164	29.226	35.41	34.523
502.53	18.794	20.048	22.172	25.785	19.528	24.16	30.015	35.527	34.013
503.31	18.79	20.301	22.299	25.801	19.764	24.843	29.866	35.752	33.792
504.08	18.98	20.478	22.219	26.391	20.088	24.213	29.992	35.906	34.066
504.86	19.137	20.477	22.476	26.604	19.968	24.256	30.432	36.015	33.652
505.64	19.436	20.866	22.507	26.783	20.226	24.426	31.104	35.5	33.017
506.42	19.469	20.605	22.986	27.451	20.619	24.296	31.28	35.002	32.829
507.19	19.434	20.563	22.926	27.593	20.676	25.627	31.949	35.961	32.82
507.97	19.403	20.463	22.786	27.85	20.594	25.373	32.647	35.258	32.334
508.75	19.365	21.085	23.447	28.117	21.338	25.294	32.913	35.539	31.737
509.53	19.754	21.324	23.207	28.339	21.458	25.12	33.286	35.498	30.924
510.3	19.786	21.134	23.439	28.176	21.304	25.671	33.285	35.607	31.055
511.08	20.175	21.672	24.397	29.279	22.239	26.557	34.765	35.408	30.576
511.86	20.478	21.733	24.2	29.351	22.249	26.811	34.769	35.514	30.439
512.64	19.965	21.3	23.85	28.759	22.294	26.651	35.391	35.348	29.525
513.41	20.092	21.601	24.172	29.647	22.331	27.217	35.888	35.772	29.058
514.19	20.298	21.641	24.357	29.752	22.841	28.209	36.568	35.123	28.904
514.97	20.099	21.789	24.197	29.378	22.625	28.213	37.6	35.235	28.38
515.74	19.703	21.473	23.876	29.355	22.286	28.438	36.864	34.341	27.302
516.52	19.669	21.599	24.052	29.883	22.553	29.047	37.736	33.937	26.935
517.3	19.429	21.42	23.791	29.505	22.716	30.077	38.195	33.779	26.446
518.07	19.791	21.57	23.882	29.623	22.738	30.862	39.352	34.036	26.698
518.85	19.554	21.625	24.561	29.68	23.005	31.225	39.46	33.611	26.112
519.63	19.161	20.939	23.967	29.346	22.631	31.395	39.971	32.723	25.397
520.4	19.308	21.74	24.634	30.193	23.29	32.378	40.606	33.324	25.282
521.18	19.739	21.444	24.453	29.573	22.812	32.894	40.866	32.512	24.346
521.95	19.808	21.451	24.889	30.336	24.259	33.838	41.671	32.415	24.635
522.73	19.654	21.39	24.35	29.971	23.115	35.279	41.858	32.166	23.453
523.51	19.87	21.747	24.761	30.217	23.862	35.039	41.77	31.525	22.951
524.28	19.61	21.555	24.539	30.363	23.735	36.421	42.413	31.092	22.395
525.06	19.459	21.187	24.191	30.163	23.742	36.907	42.491	30.438	22.536
525.83	19.664	21.695	24.56	30.166	24.031	37.643	42.923	30.241	21.789
526.61	19.747	21.944	25.052	30.804	24.676	38.303	42.984	29.833	21.242
527.39	19.867	22.083	25.211	30.909	24.902	39.191	43.486	29.316	21.422
528.16	19.905	22.097	25.115	31.06	25.115	39.919	42.993	28.986	21.095
528.94	19.816	21.923	25.058	31.241	25.177	40.528	42.604	28.601	20.835
529.71	19.921	22.274	25.472	31.522	25.885	40.972	42.247	28.018	20.142
530.49	19.715	22.676	25.497	31.636	26.098	42.384	42.504	27.928	20.279
531.26	19.772	21.87	25.1	31.82	26.015	42.228	41.285	27.144	19.57
532.04	19.15	21.69	24.781	31.127	26.165	42.897	41.206	26.6	19.516
532.81	19.313	21.67	24.726	31.577	26.218	43.086	40.675	26.27	19.693
533.59	19.512	21.799	24.906	32.172	26.939	43.945	40.134	25.581	18.576
534.36	19.235	22.14	25.084	32.293	27.256	44.598	39.593	25.439	18.74
535.14	19.513	22.414	25.254	32.409	27.588	44.766	39.436	25.122	18.882
535.91	19.42	22.352	25.31	32.568	28.052	45.501	38.523	25.06	18.734
536.69	19.648	22.542	25.548	33.368	29.063	45.863	37.942	24.09	18.134
537.46	19.667	22.174	25.323	33.05	29.111	46.36	37.008	24.266	18.327
538.24	19.511	22.126	25.622	33.293	29.418	47.067	36.227	23.235	17.737
539.01	19.491	22.052	25.497	33.339	29.622	47.127	35.797	23.405	17.88
539.78	19.291	21.916	25.192	33.336	30.365	46.486	34.553	22.561	17.167
540.56	19.349	21.689	25.232	33.563	30.878	46.523	33.604	22.376	17.194
541.33	19.507	22.092	25.605	34.26	31.559	46.759	32.958	21.865	17.166
542.11	19.216	21.725	25.262	34.119	31.928	45.93	31.497	21.431	16.424
542.88	19.346	21.674	25.603	34.646	32.567	46.729	30.753	21.05	16.712
543.66	19.299	21.643	25.671	34.409	33.016	46.159	30.114	21.615	16.912
544.43	19.152	21.921	25.76	35.129	34.181	46.048	29.162	20.921	16.844
545.2	18.871	21.445	25.668	35.158	34.52	45.126	28.149	20.583	16.581
545.98	18.774	21.664	25.888	35.08	35.186	44.661	27.51	20.59	16.262
546.75	19.394	22.02	26.142	36.065	36.185	43.86	26.534	20.265	16.052
547.52	19.216	21.977	26.311	36.56	37.128	43.592	25.463	19.4	16.166
548.3	19.271	21.971	26.369	36.687	37.701	43.101	25.001	19.736	16.336
549.07	19.123	21.834	26.286	36.999	38.486	42.247	23.938	19.562	16.075
549.85	19.622	22.638	27.2	38.064	40.06	41.761	23.267	19.701	15.853
550.62	20.008	23.032	27.597	38.731	41.063	40.067	22.113	19.086	15.369
551.39	19.469	22.685	27.385	38.671	41.642	39.29	21.256	19.044	15.294
552.17	19.11	22.418	27.209	38.565	41.941	38.541	20.619	18.78	15.349
552.94	18.764	21.949	26.727	38.513	41.898	38.046	20.049	18.924	15.58
553.71	19.235	22.632	27.055	39.545	43.417	36.674	19.139	18.713	15.215
554.48	19.349	22.694	27.66	40.161	44.223	35.783	19.081	18.522	15.228
555.26	19.365	22.889	27.637	40.439	45.128	34.758	18.635	18.976	15.203
556.03	20.086	23.476	28.286	41.606	46.095	33.847	17.92	18.707	15.338
556.8	20.352	23.884	29.082	42.517	47.798	32.39	16.946	18.362	15.217
557.58	20.136	23.981	29.366	42.972	48.726	31.145	16.368	18.369	14.831
558.35	19.939	23.418	29.03	42.493	48.474	29.639	15.632	17.839	14.732
559.12	20.513	23.861	29.373	43.646	49.624	28.798	15.262	17.985	15.401
559.89	19.963	24.03	29.598	43.974	49.607	27.62	14.838	17.772	14.308
560.67	20.677	24.557	30.197	44.881	50.479	26.517	13.766	17.377	14.471
561.44	20.83	24.751	30.775	45.823	51.294	25.043	13.424	17.358	14.212
562.21	21.017	24.818	31.349	46.176	51.468	24.012	12.981	17.241	14.512
562.98	21.868	25.356	32.124	47.167	52.126	22.82	12.863	16.759	14.351
563.75	21.184	24.954	31.913	47.144	52.073	21.902	12.549	17.089	13.989
564.53	21.069	24.797	31.902	47.282	51.638	20.528	11.998	16.602	13.897
565.3	21.132	25.093	32.411	47.788	51.889	19.66	11.594	16.446	13.603
566.07	22.05	26.033	33.71	48.897	53.029	18.442	11.181	16.424	13.431
566.84	22.618	26.928	34.964	49.93	53.755	17.424	10.94	16.814	13.671
567.61	22.886	27.157	35.361	50.574	53.32	16.658	10.162	15.956	13.386
568.38	22.662	27.435	35.878	50.914	53.135	15.753	10.656	16.5	13.454
569.16	22.754	27.537	36.272	51.119	52.927	15.051	10.44	16.456	13.573
569.93	23.172	28.155	37.428	52.289	52.883	14.133	10.132	15.896	13.028
570.7	23.204	28.268	37.746	52.718	52.569	13.438	9.735	15.913	13.337
571.47	23.787	28.951	38.523	53.15	51.678	12.333	9.376	15.559	12.699
572.24	24.287	29.637	39.908	54.006	52.157	11.952	9.714	16.283	13.244
573.01	24.322	30.027	40.511	54.889	51.662	10.97	8.666	15.483	12.197
573.78	24.469	30.46	41.096	55.173	50.9	10.424	9.121	16.025	12.902
574.55	24.808	30.652	41.851	55.408	49.846	9.862	9.084	15.62	12.791
575.33	25.162	31.568	43.21	55.945	49.198	9.298	8.62	15.808	12.878
576.1	25.615	32.361	43.963	56.605	48.555	8.96	8.534	15.709	12.707
576.87	25.741	32.923	44.801	56.735	47.498	8.214	8.276	15.787	12.372
577.64	25.608	32.744	44.917	56.515	45.805	7.736	7.9	15.184	12.205
578.41	26.102	33.242	46.099	56.826	45.111	7.442	8.013	15.548	12.447
579.18	26.651	34.241	47.287	57.281	44.183	7.005	7.419	15.067	12.145
579.95	26.855	35.008	47.854	57.067	42.982	6.72	7.573	14.752	11.884
580.72	26.912	35.497	48.483	57.037	41.529	6.154	7.092	14.525	11.918
581.49	27.43	35.899	49.486	56.703	40.261	5.949	7.349	14.811	12.155
582.26	27.941	36.833	50.611	56.954	39.288	5.77	7.419	14.621	12.022
583.03	28.726	38.189	52.157	57.529	38.388	5.189	6.803	14.351	11.624
583.8	29.51	39.172	52.97	57.628	37.359	4.799	6.272	14.161	11.521
584.57	29.454	39.651	53.715	56.98	35.923	4.874	6.785	14.19	11.68
585.34	30.57	40.994	55.134	56.849	34.676	4.256	6.349	14.395	11.339
586.11	30.984	41.374	55.592	56.194	33.147	3.897	5.923	13.69	10.768
586.88	31.376	42.461	56.458	56.1	32.038	3.69	6.418	13.872	10.993
587.65	32.009	43.558	57.697	56.154	30.76	3.746	6.02	14.006	11.615
588.42	32.794	44.582	58.418	55.533	29.601	3.602	5.975	13.784	11.085
589.19	33.225	45.266	58.891	54.655	28.161	3.229	5.421	14.035	10.976
589.96	33.771	45.972	59.2	53.452	26.891	2.759	5.77	13.632	10.868
590.73	34.584	47.197	59.9	53.099	25.853	2.815	5.686	13.708	10.706
591.5	35.054	47.944	60.321	51.711	24.405	2.836	5.839	13.541	11.08
592.27	35.591	48.294	60.399	50.424	22.99	2.45	5.071	13.566	10.662
593.04	37.211	50.242	61.891	50.34	22.676	2.133	4.878	13.276	10.525
593.8	37.603	51.109	62.075	48.832	20.996	2.224	4.925	13.049	10.408
594.57	38.094	51.411	61.925	47.493	19.634	2.365	4.745	13.226	10.413
595.34	38.93	52.274	61.754	46.584	18.759	1.634	4.511	12.78	10.105
596.11	39.875	53.286	62.292	45.561	18.291	1.745	4.362	12.2	10.163
596.88	40.888	54.35	62.536	44.393	17.293	1.453	4.512	12.871	10.317
597.65	41.524	54.858	62.204	43.473	16.034	1.281	4.673	12.927	10.232
598.42	42.48	55.701	62.064	42.231	14.944	1.024	4.308	12.533	10.101
599.19	43.253	56.123	62.156	40.942	14.334	1.344	4.73	12.59	10.572
599.95	44.658	57.505	62.38	40.166	13.936	1.095	4.276	12.739	10.056
600.72	46.259	58.263	62.357	39.156	13.709	1.351	4.646	12.596	10.033
601.49	47.666	59.659	62.25	38.236	13.305	0.913	4.331	11.951	10.087
602.26	49.206	60.649	62.524	37.438	12.827	0.78	4.343	12.42	9.793
603.03	50.056	60.925	61.726	35.918	12.092	0.901	4.047	12.601	9.754
603.8	51.129	61.77	61.213	34.812	11.991	0.677	4.702	12.574	10.323
604.56	52.244	62.174	60.711	33.682	11.413	1.099	4.644	12.536	9.833
605.33	52.813	62.297	59.822	32.171	10.713	0.981	4.716	12.726	10.273
606.1	53.973	62.994	59.14	30.964	10.482	0.64	4.453	12.474	10.183
606.87	55.205	63.121	58.377	30.263	10.131	0.635	3.972	12.702	9.996
607.64	55.419	62.878	56.975	29.036	9.663	0.484	4.361	12.881	10.299
608.4	55.59	61.883	54.969	27.102	8.844	0.712	4.492	12.957	10.428
609.17	56.15	61.74	53.727	26.317	8.215	0.261	3.663	12.29	9.896
609.94	56.904	61.613	52.518	25.01	7.886	0.293	4.15	12.449	9.995
610.71	58.211	62.171	51.926	24.42	7.944	0.67	4.547	12.787	10.482
611.47	58.757	61.714	50.64	23.063	7.808	0.635	4.007	13.106	10.5
612.24	58.653	61.147	49.2	22.15	7.394	0.162	3.99	12.554	10.188
613.01	59.83	61.12	48.304	21.379	7.243	0.145	4.089	12.499	10.227
613.77	60.506	60.916	47.088	20.792	7.2	0.089	3.953	12.405	10.143
614.54	60.538	60.083	45.52	19.917	6.999	0.205	4.044	12.93	10.063
615.31	60.483	59.459	44.041	18.857	6.862	-0.183	3.915	12.535	10.204
616.08	61.307	59.008	43.029	18.315	7.02	-0.647	3.665	12.772	9.86
616.84	60.731	57.8	40.991	17.378	6.43	0.005	4.097	12.905	10.406
617.61	61.375	57.22	40.149	16.596	6.324	-0.168	4.351	12.701	10.34
618.38	61.952	56.983	39.258	16.38	6.8	0.103	3.822	12.622	10.101
619.14	61.916	56.387	38.129	15.943	6.793	-0.354	4.148	12.673	10.134
619.91	61.793	55.312	36.67	15.368	6.549	-0.079	4.13	12.839	9.833
620.68	61.632	54.428	35.541	14.83	6.628	-0.261	4.123	12.631	9.855
621.44	62.522	54.561	34.713	14.911	7.165	0.074	4.2	13.086	10.369
622.21	61.441	52.895	33.223	13.87	6.765	-0.752	3.628	12.16	9.787
622.97	60.903	51.537	31.781	13.399	6.67	-0.769	3.688	12.408	10.13
623.74	61.211	50.939	31.044	13.504	7.025	-0.84	3.599	12.395	10.308
624.51	60.402	49.501	29.723	13.18	7.134	-0.666	3.578	12.433	9.986
625.27	60.065	48.595	28.853	13.034	7.155	-0.967	3.515	12.379	9.575
626.04	58.965	47.32	27.578	12.355	6.975	-1.36	3.297	12.231	9.977
626.8	58.038	45.876	26.454	12.078	6.767	-0.966	3.652	12.422	9.919
627.57	56.993	44.265	25.071	11.745	6.806	-1.332	2.991	11.71	9.669
628.34	55.746	42.718	23.666	11.368	6.649	-1.286	3.217	12.156	9.968
629.1	55.014	41.715	22.696	11.041	6.6	-1.302	3.213	11.982	9.709
629.87	54.348	40.401	22.007	10.917	6.435	-0.925	3.014	11.849	9.752
630.63	53.62	39.392	21.278	10.822	6.453	-1.291	2.993	11.461	9.567
631.4	53.111	38.711	20.686	10.995	6.819	-1.141	2.985	12.044	9.857
632.16	51.388	36.671	19.51	10.568	6.339	-1.907	2.694	11.386	9.368
632.93	50.359	35.803	18.899	10.561	6.456	-1.994	2.682	11.416	9.315
633.69	49.263	34.347	18.181	10.489	6.473	-2.114	2.221	11.201	8.847
634.46	47.679	32.849	17.147	10.214	6.086	-2.133	2.477	11.357	9.449
635.22	46.544	31.767	16.477	10.004	5.898	-2.744	1.661	10.505	8.254
635.99	45.504	30.647	16.072	9.727	6.11	-2.915	1.814	10.708	8.774
636.75	44.257	29.605	15.512	9.72	5.919	-2.897	1.715	10.351	8.314
637.52	43.954	28.998	15.439	10.151	6.32	-2.518	1.878	10.617	8.753
638.28	43.124	28.369	15.302	10.452	6.895	-2.942	1.602	10.64	8.358
639.05	41.672	27.168	14.844	10.387	6.854	-3.037	1.235	10.309	8.17
639.81	40.67	26.426	14.561	10.623	6.972	-3.08	1.48	10.177	8.367
640.58	39.948	25.716	14.459	10.676	7.052	-3.321	1.237	9.918	8.114
641.34	38.398	24.461	13.8	10.364	6.975	-3.179	1.444	10.016	8.218
642.1	37.263	23.635	13.647	10.064	6.534	-3.079	1.432	10.164	8.545
642.87	35.989	22.84	13.045	10.118	6.558	-3.126	1.209	10.416	8.533
643.63	34.724	21.759	12.829	10.056	6.699	-3.042	1.116	10.123	8.055
644.4	33.967	21.399	12.805	10.32	6.799	-3.538	1.197	9.967	8.321
645.16	32.538	20.601	12.531	10.165	6.653	-3.716	1.207	9.987	8.109
645.92	31.453	19.95	12.278	10.254	6.749	-3.189	1.237	10.006	8.37
646.69	30.455	19.397	12.271	10.2	6.74	-3.381	1.234	10.258	8.334
647.45	29.452	18.906	12.263	10.421	6.818	-2.951	1.606	10.114	8.601
648.22	29.317	19.004	12.699	10.801	7.378	-3.304	1.393	10.058	8.719
648.98	29.146	18.902	13.03	11.286	7.774	-2.81	2.168	10.713	9.174
649.74	27.565	18.021	12.347	10.802	7.235	-3.297	1.516	10.137	8.537
650.51	27.671	18.06	12.967	11.5	8.156	-3.144	1.538	9.787	8.622
651.27	26.212	17.604	12.62	11.253	7.857	-2.718	1.956	10.165	8.952
652.03	25.052	16.561	12.112	10.697	7.615	-3.034	1.781	10.522	8.544
652.8	24.351	16.394	12.547	10.971	7.695	-3.038	1.685	10.663	8.607
653.56	23.586	15.963	12.093	10.789	7.449	-2.506	2.498	10.694	9.12
654.32	22.502	15.096	11.42	10.361	7.109	-2.811	2.781	11.049	9.119
655.09	21.506	14.788	11.592	10.443	7.065	-2.667	2.149	10.585	9.137
655.85	20.856	14.461	11.503	10.651	7.399	-2.602	2.631	11.043	9.045
656.61	19.803	13.98	11.112	10.204	7.152	-2.296	2.956	11.052	9.572
657.37	20.127	14.37	11.658	10.696	7.357	-1.996	3.039	11.322	10.108
658.14	19.472	14.163	11.853	10.821	7.617	-1.642	3.346	12.212	10.423
658.9	18.831	14.083	11.86	10.652	7.909	-2.294	2.977	10.995	9.516
659.66	18.909	14.107	11.914	10.853	7.926	-2.068	2.612	10.94	9.36
660.42	17.913	13.17	11.243	10.432	7.507	-2.56	2.358	10.899	9.08
661.19	17.262	13.036	11.246	10.44	7.42	-2.113	2.566	10.805	9.469
661.95	17.011	13.063	11.193	10.549	7.567	-2.063	2.73	11.062	9.608
662.71	17.898	14.149	12.545	11.716	8.556	-2.355	2.463	11.243	9.812
663.47	17.622	14.26	12.41	11.53	8.479	-2.68	2.58	10.693	9.58
664.24	16.73	13.484	11.956	10.961	7.906	-2.065	2.719	11.332	9.716
665	16.474	13.382	11.967	10.934	8.138	-3.455	1.934	9.963	8.763
665.76	16.278	13.359	11.861	11.123	8.063	-3.129	1.497	9.897	8.577
666.52	15.481	12.547	11.456	10.669	7.785	-3.516	1.291	9.585	8.051
667.28	15.126	12.637	11.255	10.67	7.644	-4.041	1.371	9.505	8.345
668.04	14.449	12.164	10.823	10.364	7.304	-4.381	1.377	9.237	7.883
668.81	14.301	11.978	10.7	10.119	7.135	-4.967	0.182	8.201	7.486
669.57	14.613	12.615	11.383	10.679	7.726	-5.643	-0.795	7.375	6.436
670.33	14.679	12.476	11.344	10.572	7.681	-7.254	-1.832	6.362	5.127
